# Supplementary material for: Blue carbon of Mexico, carbon stocks and fluxes: a systematic review
Source: PeerJ. 2020 Apr 6;8:e8790. doi: 10.7717/peerj.8790 (PMC7144590; doi:10.7717/peerj.8790)
Supplement: Data S1 [file peerj-08-8790-s001.xlsx]

## Sheet: Data_mangrove
ID	ID_1	LAT_OR	LONG_OR	LAT_R	LONG_R	REGION	STATE	TOWN	SIT_SAMPLE	CLIME	T_GEOM	T_ECOL	SHAPE_PAR	AREA_PAR	N_SAMPLE	SPECIE	TEMP_AVERAGE	TEMP_MIN	TEMP_MAX	PRECIP	SAL_AVERAGE	SAL_MAX	SAL_MIN	PH	REDOX	HEIGHT	DAP	A_BASAL	DENSITY	B_TREE	BXD_HA	B_HA	B_ABOVE	C_ABOVE	Ceq_ABOVE	B_DEAD	C_DEAD	Ceq_DEAD	CT_ABOVE	CTeq_ABOVE	MO	ROOT	C_ROOT	Ceq_ROOT	FRA_SED	FR_SE_RA	SED_1M	DA_SED	C_SEDX
1	1_1	24.1428	-110.05	24.1427	-110.348	North Pacific	Baja California Sur	Conchalito	Conchalito	Very arid	Coastal lagoon	Fringe	Cuadrada		5	Mix	22	8	36	260	60.6					3.1	11.4	10.2	2960	48.7573	144322	144.322	64.9447	64.9447	238.347				64.9447	238.347	7.98				30	0-30	1m	0.33	4.58248
2	2_1					North Pacific	Baja California Sur	Conchalito	Conchalito	Very arid	Coastal lagoon	Fringe				Lr	22	8	36	260
3	3_1					North Pacific	Baja California Sur	Conchalito	Conchalito	Very arid	Coastal lagoon	Fringe				Ag	22	8	36	260
4	4_1					North Pacific	Baja California Sur	Conchalito	Conchalito	Very arid	Coastal lagoon	Fringe				Rm	22	8	36	260
5	5_2	23.613	-106.594	22.6903	-105.639	North Pacific	Nayarit	Marismas Nacionales	1	Very arid	Marsh	Basin	Cuadrada	0.1	46	Mix																														0-30	1m
6	6_2					North Pacific	Nayarit	Marismas Nacionales	1	Very arid	Marsh	Basin				Ag
7	7_2					North Pacific	Nayarit	Marismas Nacionales	1	Very arid	Marsh	Basin				Lr
8	8_2	21.849	-105.542	21.849	-105.542	North Pacific	Nayarit	Marismas Nacionales	2	Sub-humid	Marsh	Basin	Cuadrada	0.01	27	Mix																														0-30	1m
9	9_2					North Pacific	Nayarit	Marismas Nacionales	2	Sub-humid	Marsh	Basin				Ag
10	10_2					North Pacific	Nayarit	Marismas Nacionales	2	Sub-humid	Marsh	Basin				Lr
11	11_2					North Pacific	Nayarit	Marismas Nacionales	2	Sub-humid	Marsh	Basin				Rm
12	12_2	21.9998	-105.643	21.9998	-105.643	North Pacific	Nayarit	Marismas Nacionales	3	Sub-humid	Marsh	Basin	Cuadrada	0.01	7	Lr																														0-30	1m
13	13_2	21.9986	-105.643	21.9986	-105.643	North Pacific	Nayarit	Marismas Nacionales	4	Sub-humid	Marsh	Basin	Cuadrada	0.01	47	Mix																														0-30	1m
14	14_2					North Pacific	Nayarit	Marismas Nacionales	4	Sub-humid	Marsh	Basin				Lr
15	15_2					North Pacific	Nayarit	Marismas Nacionales	4	Sub-humid	Marsh	Basin				Ag
16	16_2	21.889	-105.499	21.889	-105.499	North Pacific	Nayarit	Marismas Nacionales	5	Sub-humid	Marsh	Basin	Cuadrada	0.01	33	Ag																														0-30	1m
17	17_2					North Pacific	Nayarit	Marismas Nacionales	5	Sub-humid	Marsh	Basin				Lr
18	18_2					North Pacific	Nayarit	Marismas Nacionales	5	Sub-humid	Marsh	Basin				Ag
19	19_2					North Pacific	Nayarit	Marismas Nacionales	5	Sub-humid	Marsh	Basin				Rm
20	20_2	21.9159	-105.452	21.9159	-105.452	North Pacific	Nayarit	Marismas Nacionales	6	Sub-humid	Marsh	Basin	Cuadrada	0.01	19	Mix																														0-30	1m
21	21_2					North Pacific	Nayarit	Marismas Nacionales	6	Sub-humid	Marsh	Basin				Lr
22	22_2					North Pacific	Nayarit	Marismas Nacionales	6	Sub-humid	Marsh	Basin				Rm
23	23_2	21.822	-105.481	21.822	-105.481	North Pacific	Nayarit	Marismas Nacionales	7	Sub-humid	Marsh	Basin	Cuadrada	0.01	30	Mix																														0-30	1m
24	24_2					North Pacific	Nayarit	Marismas Nacionales	7	Sub-humid	Marsh	Basin				Lr
25	25_2					North Pacific	Nayarit	Marismas Nacionales	7	Sub-humid	Marsh	Basin				Rm
26	26_2					North Pacific	Nayarit	Marismas Nacionales	7	Sub-humid	Marsh	Basin				Ag
27	27_2	21.858	-105.465	21.858	-105.465	North Pacific	Nayarit	Marismas Nacionales	8	Sub-humid	Marsh	Basin	Cuadrada	0.01	6	Mix																														0-30	1m
28	28_2					North Pacific	Nayarit	Marismas Nacionales	8	Sub-humid	Marsh	Basin				Rm
29	29_2					North Pacific	Nayarit	Marismas Nacionales	8	Sub-humid	Marsh	Basin				Ag
30	30_2					North Pacific	Nayarit	Marismas Nacionales	8	Sub-humid	Marsh	Basin				Lr
31	31_2	21.799	-105.51	21.799	-105.51	North Pacific	Nayarit	Marismas Nacionales	9	Sub-humid	Marsh	Basin	Cuadrada	0.01	13	Mix																														0-30	1m
32	32_2					North Pacific	Nayarit	Marismas Nacionales	9	Sub-humid	Marsh	Basin				Rm
33	33_2					North Pacific	Nayarit	Marismas Nacionales	9	Sub-humid	Marsh	Basin				Lr
34	34_2	21.7847	-105.47	21.7847	-105.47	North Pacific	Nayarit	Marismas Nacionales	10	Sub-humid	Marsh	Basin	Cuadrada	0.01	26	Mix																73.98	33.291	33.291	122.178				33.291	122.178						0-30	1m
35	35_2					North Pacific	Nayarit	Marismas Nacionales	10	Sub-humid	Marsh	Basin				Rm
36	36_2					North Pacific	Nayarit	Marismas Nacionales	10	Sub-humid	Marsh	Basin				Lr
37	37_2					North Pacific	Nayarit	Marismas Nacionales	10	Sub-humid	Marsh	Basin				Ag
38	38_3	22.2206	-105.574	22.2206	-105.574	North Pacific	Nayarit	Agua Brava	1	Sub-humid	Coastal lagoon	Basin	Cuadrada	0.09	1	Mix										8.6	15.58	18.94	3489			360.91	162.41	162.41	596.043				162.41	596.043
39	39_3	22.2317	-105.559	22.2317	-105.559	North Pacific	Nayarit	Agua Brava	2	Sub-humid	Coastal lagoon	Basin	Cuadrada	0.09	1	MIx										5.97	13.97	15.22	3352			121.8	54.81	54.81	201.153				54.81	201.153
40	40_3	22.2257	-105.566	22.2257	-105.566	North Pacific	Nayarit	Agua Brava	3	Sub-humid	Coastal lagoon	Basin	Cuadrada	0.09	1	MIx										5.81	14.11	15.54	3900			72.78	32.751	32.751	120.196				32.751	120.196
41	41_3	22.2161	-105.551	22.2161	-105.551	North Pacific	Nayarit	Agua Brava	4	Sub-humid	Coastal lagoon	Basin	Cuadrada	0.09	1	Mix										6.16	21.09	34.7	9478			149	67.05	67.05	246.073				67.05	246.073
42	42_3	22.2093	-105.55	22.2093	-105.55	North Pacific	Nayarit	Agua Brava	5	Sub-humid	Coastal lagoon	Basin	Cuadrada	0.09	1	Mix										5.08	11.48	10.28	1611			59.19	26.6355	26.6355	97.7523				26.6355	97.7523
43	43_3	22.2278	-105.552	22.2278	-105.552	North Pacific	Nayarit	Agua Brava	6	Sub-humid	Coastal lagoon	Basin	Cuadrada	0.09	1	Mix										4.38	18.97	28.06	2889			34.53	15.5385	15.5385	57.0263				15.5385	57.0263
44	44_4	27.8319	-110.496	27.859	-110.511	North Pacific	Sonora	Las GuÃ¡simas	1	Very arid	Coastal lagoon	Fringe	Metodo de cuadrantes en un punto central		4	Ag										2.7	13.11	13.5	4700	58.4452	274692	274.692	123.612	123.612	453.654				123.612	453.654
45	45_5	23.472	-106.598	23.472	-106.598	North Pacific	Sinaloa	El Verde	1	Very arid	Coastal lagoon	Fringe	Cuadrada	0.01	5	Mix										6	11.23	9.9	1800	38.5426	69376.8	69.3768	31.2195	31.2195	114.576				31.2195	114.576
46	46_5					North Pacific	Sinaloa	El Verde		Very arid	Coastal lagoon	Fringe
47	47_5					North Pacific	Sinaloa	El Verde		Very arid	Coastal lagoon	Fringe
48	48_6	28.804	-111.901	28.804	-111.901	North Pacific	Sonora	Estero el Sargento	Estero el Sargento	Very arid	Coastal lagoon	Fringe	Cuadrada	0.01	4	Mix										2.76								74.201	272.318				74.201	272.318
49	49_6	27.125	-110.051	27.125	-110.051	North Pacific	Sonora	la bahia del Tobari	la bahia del Tobari	Very arid	Coastal lagoon	Fringe	Cuadrada	0.01	4	Mix										4.35								3.8	13.946				3.8	13.946						0-200	1m
50	50_7	27.1198	-110.002	27.122	-110.004	North Pacific	Sonora	Estero el Sargento	Estero el Sargento	Very arid	Coastal lagoon	Fringe			12																															0-100
51	51_8	21.5562	-105.291	21.5822	-105.243	North Pacific	Nayarit	San Blas	San Cristobal	Sub-humid	Estuarine-river	Fringe	Cuadrada	0.01	20	Mix																		75.2835	276.29				75.2835	276.29
52	52_8					North Pacific	Nayarit	San Blas	San Cristobal	Sub-humid	Estuarine-river	Fringe				Rm										9.85	28.86		150	191.77	28765.5	28.7655	12.9445
53	53_8					North Pacific	Nayarit	San Blas	San Cristobal	Sub-humid	Estuarine-river	Fringe				Lr										10.66	27.43		482	216.015	104119	104.119	46.8537
54	54_8					North Pacific	Nayarit	San Blas	San Cristobal	Sub-humid	Estuarine-river	Fringe				Ag										6.62	26.75		17	232.14	3946.37	3.94637	1.77587
55	55_8					North Pacific	Nayarit	San Blas	San Cristobal	Sub-humid	Estuarine-river	Fringe				Ce										7.1	23.69		73	417.335	30465.5	30.4655	13.7095
56	56_9	24.5511	-111.737	24.5511	-111.737	North Pacific	Baja California Sur	Bahia Magdalena	Punta Cancun	Very arid	Coastal lagoon	Fringe			2	Rm																													0-10		1m	0.71
57	57_9					North Pacific	Baja California Sur	Bahia Magdalena	Punta Cancun	Very arid	Coastal lagoon	Fringe				Rm																													10 -25			0.74
58	58_9					North Pacific	Baja California Sur	Bahia Magdalena	Punta Cancun	Very arid	Coastal lagoon	Fringe				Rm																													Total 0-30	0-30
59	59_9					North Pacific	Baja California Sur	Bahia Magdalena	Punta Cancun	Very arid	Coastal lagoon	Fringe				Rm																													25 -40	30-50		0.85
60	60_9					North Pacific	Baja California Sur	Bahia Magdalena	Punta Cancun	Very arid	Coastal lagoon	Fringe				Rm																													40 -100	50-100		1.83
61	61_9					North Pacific	Baja California Sur	Bahia Magdalena	Punta Cancun	Very arid	Coastal lagoon	Fringe				Rm																													100- 125	>100		2.95
62	62_9	24.5506	-111.737	24.5506	-111.737	North Pacific	Baja California Sur	Bahia Magdalena	Punta Cancun	Very arid	Coastal lagoon	Basin				Ag																													0-12	0-30	1m	1.26
63	63_9					North Pacific	Baja California Sur	Bahia Magdalena	Punta Cancun	Very arid	Coastal lagoon	Basin				Ag																													12-80	30-50		2.15
64	64_9	24.5766	-111.801	24.5766	-111.801	North Pacific	Baja California Sur	Bahia Magdalena	La salina	Very arid	Coastal lagoon	Fringe			3	Rm																													0 -5		1m	1.07
65	65_9					North Pacific	Baja California Sur	Bahia Magdalena	La salina	Very arid	Coastal lagoon	Fringe				Rm																													5- 45			0.74
66	66_9					North Pacific	Baja California Sur	Bahia Magdalena	La salina	Very arid	Coastal lagoon	Fringe				Rm																													Total 0-30	0-30
67	67_9					North Pacific	Baja California Sur	Bahia Magdalena	La salina	Very arid	Coastal lagoon	Fringe				Rm																													45- 76			1.84
68	68_9					North Pacific	Baja California Sur	Bahia Magdalena	La salina	Very arid	Coastal lagoon	Fringe				Rm																													76- 125			2.21
69	69_9					North Pacific	Baja California Sur	Bahia Magdalena	La salina	Very arid	Coastal lagoon	Fringe				Rm																													Total 50-100	50-100
70	70_9	24.5765	-111.801	24.5765	-111.801	North Pacific	Baja California Sur	Bahia Magdalena	La salina	Very arid	Coastal lagoon	Fringe				Rm																													0- 9		1m	1.97
71	71_9					North Pacific	Baja California Sur	Bahia Magdalena	La salina	Very arid	Coastal lagoon	Fringe				Rm																													9-46			2.04
72	72_9					North Pacific	Baja California Sur	Bahia Magdalena	La salina	Very arid	Coastal lagoon	Fringe				Rm																													Total 0-30	0-30
73	73_9					North Pacific	Baja California Sur	Bahia Magdalena	La salina	Very arid	Coastal lagoon	Fringe				Rm																													46- 121	50-100		1.22
74	74_9					North Pacific	Baja California Sur	Bahia Magdalena	La salina	Very arid	Coastal lagoon	Fringe				Rm																													121-147	>100		1.89
75	75_9	24.5773	-111.799	24.5773	-111.799	North Pacific	Baja California Sur	Bahia Magdalena	La salina	Very arid	Coastal lagoon	Basin				Ag																													0 -9	0-30	1m	1.38
76	76_9					North Pacific	Baja California Sur	Bahia Magdalena	La salina	Very arid	Coastal lagoon	Basin				Ag																													9 -120	50-100		2.55
77	77_9	24.3149	-110.315			North Pacific	Baja California Sur	Balandra	Norte	Very arid	Coastal lagoon	Fringe			3	Rm																													0- 9	0-30	1m	1.44
78	78_9					North Pacific	Baja California Sur	Balandra	Norte	Very arid	Coastal lagoon	Fringe				Rm																													9 -43	50-100		0.75
79	79_9					North Pacific	Baja California Sur	Balandra	Norte	Very arid	Coastal lagoon	Fringe				Rm																														>100		1.06
80	80_9	24.3221	-110.317	24.3221	-110.317	North Pacific	Baja California Sur	Balandra	Norte	Very arid	Coastal lagoon	Fringe				Rm																													43 -61	0-30	1m	0.74
81	81_9					North Pacific	Baja California Sur	Balandra	Norte	Very arid	Coastal lagoon	Fringe				Rm																													0 -9	30-50		1.11
82	82_9					North Pacific	Baja California Sur	Balandra	Norte	Very arid	Coastal lagoon	Fringe				Rm																													9 -45
83	83_9					North Pacific	Baja California Sur	Balandra	Norte	Very arid	Coastal lagoon	Fringe				Rm																													45 -119	50-100		2.17
84	84_9	24.3149	-110.315	24.3149	-110.315	North Pacific	Baja California Sur	Balandra	Norte	Very arid	Coastal lagoon	Basin				Ag																													119- 145	0-30	1m	0.64
85	85_9					North Pacific	Baja California Sur	Balandra	Norte	Very arid	Coastal lagoon	Basin				Ag																													145 -184	30-50		0.49
86	86_9					North Pacific	Baja California Sur	Balandra	Norte	Very arid	Coastal lagoon	Basin				Ag																													Total >100	50-100		0.56
87	87_9					North Pacific	Baja California Sur	Balandra	Norte	Very arid	Coastal lagoon	Basin				Ag																													0 -49			0.45
88	88_9					North Pacific	Baja California Sur	Balandra	Norte	Very arid	Coastal lagoon	Basin				Ag																													49 -197			1.33
89	89_9					North Pacific	Baja California Sur	Balandra	Norte	Very arid	Coastal lagoon	Basin				Ag																													197 -210	>100
90	90_9					North Pacific	Baja California Sur	Balandra	Norte	Very arid	Coastal lagoon	Basin				Ag																													0-8	0-30		1.44
91	91_9					North Pacific	Baja California Sur	Balandra	Norte	Very arid	Coastal lagoon	Basin				Ag																													8-45	50-100	1m	0.75
92	92_9					North Pacific	Baja California Sur	Balandra	Norte	Very arid	Coastal lagoon	Basin				Ag																													45-118	>100		1.06
93	93_9	24.3102	-110.319	24.3102	-110.319	North Pacific	Baja California Sur	Balandra	Sur	Very arid	Coastal lagoon	Basin			2	Ag																													118-160	0-30	1m	1.22
94	94_9					North Pacific	Baja California Sur	Balandra	Sur	Very arid	Coastal lagoon	Basin				Ag																													160-182	30-50		1.94
95	95_9					North Pacific	Baja California Sur	Balandra	Sur	Very arid	Coastal lagoon	Basin				Ag																													182-220	50-100		1.25
96	96_9					North Pacific	Baja California Sur	Balandra	Sur	Very arid	Coastal lagoon	Basin				Ag																													220-226			1.39
97	97_9					North Pacific	Baja California Sur	Balandra	Sur	Very arid	Coastal lagoon	Basin				Ag																													Total >100			1.42
98	98_9					North Pacific	Baja California Sur	Balandra	Sur	Very arid	Coastal lagoon	Basin				Ag																													0-45			0.97
99	99_9					North Pacific	Baja California Sur	Balandra	Sur	Very arid	Coastal lagoon	Basin				Ag																													45-163			1.95
100	100_9					North Pacific	Baja California Sur	Balandra	Sur	Very arid	Coastal lagoon	Basin				Ag																													163-200	>100
101	101_9	24.3123	-110.317	24.3123	-110.317	North Pacific	Baja California Sur	Balandra	Sur	Very arid	Coastal lagoon	Fringe				Rm																													0-40	0-30	1m	1.7
102	102_9					North Pacific	Baja California Sur	Balandra	Sur	Very arid	Coastal lagoon	Fringe				Rm																													40-120	50-100		3.26
103	103_9					North Pacific	Baja California Sur	Balandra	Sur	Very arid	Coastal lagoon	Fringe				Rm																													120-173	>100		1.88
104	104_9					North Pacific	Baja California Sur	Balandra	Sur	Very arid	Coastal lagoon	Fringe				Rm																													173-200	0-30	1m	1.47
105	105_9					North Pacific	Baja California Sur	Balandra	Sur	Very arid	Coastal lagoon	Fringe				Rm																													0-40	50-100		1.76
106	106_9					North Pacific	Baja California Sur	Balandra	Sur	Very arid	Coastal lagoon	Fringe				Rm																													40-80	>100		0.79
107	107_9					North Pacific	Baja California Sur	Balandra	Sur	Very arid	Coastal lagoon	Fringe				Rm																													80-120	>100		1.58
108	108_9	21.7609	-105.478	21.7609	-105.478	North Pacific	Nayarit	Marismas Nacionales	CamichÃ­n	Sub-humid	Marsh	Basin			2	Ag																													Total 50-100	0-30	1m	1.5
109	109_9					North Pacific	Nayarit	Marismas Nacionales	CamichÃ­n	Sub-humid	Marsh	Basin				Ag																													120-130			1.15
110	110_9					North Pacific	Nayarit	Marismas Nacionales	CamichÃ­n	Sub-humid	Marsh	Basin				Ag																													0-40			1.24
111	111_9					North Pacific	Nayarit	Marismas Nacionales	CamichÃ­n	Sub-humid	Marsh	Basin				Ag																													40-80	50-100
112	112_9					North Pacific	Nayarit	Marismas Nacionales	CamichÃ­n	Sub-humid	Marsh	Basin				Ag																													80-115	>100		1.64
113	113_9	21.7615	-105.478	21.7615	-105.478	North Pacific	Nayarit	Marismas Nacionales	CamichÃ­n	Sub-humid	Marsh	Basin				Ag																													Total 50-100	0-30		1.41
114	114_9					North Pacific	Nayarit	Marismas Nacionales	CamichÃ­n	Sub-humid	Marsh	Basin				Ag																													0-40			1.74
115	115_9					North Pacific	Nayarit	Marismas Nacionales	CamichÃ­n	Sub-humid	Marsh	Basin				Ag																													40-54			1.63
116	116_9					North Pacific	Nayarit	Marismas Nacionales	CamichÃ­n	Sub-humid	Marsh	Basin				Ag																													54-80	50-100
117	117_9	21.753	-105.431	21.753	-105.431	North Pacific	Nayarit	Marismas Nacionales	Arroyo Toro Mocho	Sub-humid	Marsh	Basin			1	Ag																													80-120	0-30	1m	1.62
118	118_9					North Pacific	Nayarit	Marismas Nacionales	Arroyo Toro Mocho	Sub-humid	Marsh	Basin				Ag																													Total 50-100	30-50		1.51
119	119_9					North Pacific	Nayarit	Marismas Nacionales	Arroyo Toro Mocho	Sub-humid	Marsh	Basin				Ag																													120-160			1.5
120	120_9					North Pacific	Nayarit	Marismas Nacionales	Arroyo Toro Mocho	Sub-humid	Marsh	Basin				Ag																													80-120			2.02
121	121_9					North Pacific	Nayarit	Marismas Nacionales	Arroyo Toro Mocho	Sub-humid	Marsh	Basin				Ag																													Total 50-100	50-100
122	122_9					North Pacific	Nayarit	Marismas Nacionales	Arroyo Toro Mocho	Sub-humid	Marsh	Basin				Ag																													120-160	>100		2.02
123	123_10	19.169	-104.614	19.1889	-104.654	Central Pacific	Jalisco	El arroyo Seco	El arroyo Seco	Sub-humid	Estuarine-river	Basin									78
124	124_10					Central Pacific	Jalisco	El arroyo Seco	El arroyo Seco	Sub-humid	Estuarine-river	Basin										64	29
125	125_10					Central Pacific	Jalisco	El arroyo Seco	El arroyo Seco	Sub-humid	Estuarine-river	Basin				Ag						91.6	45.5
126	126_10					Central Pacific	Jalisco	El arroyo Seco	El arroyo Seco	Sub-humid	Estuarine-river	Basin				Mix						64	19
127	127_10					Central Pacific	Jalisco	El arroyo Seco	El arroyo Seco	Sub-humid	Estuarine-river	Basin				Ag
128	128_10					Central Pacific	Jalisco	El arroyo Seco	El arroyo Seco	Sub-humid	Estuarine-river	Basin				Lr
129	129_10					Central Pacific	Jalisco	El arroyo Seco	El arroyo Seco	Sub-humid	Estuarine-river	Basin				Rm
130	130_10					Central Pacific	Jalisco	El arroyo Seco	El arroyo Seco	Sub-humid	Estuarine-river	Basin				Mix						40	15.2
131	131_10					Central Pacific	Jalisco	El arroyo Seco	El arroyo Seco	Sub-humid	Estuarine-river	Basin				Rm
132	132_10					Central Pacific	Jalisco	El arroyo Seco	El arroyo Seco	Sub-humid	Estuarine-river	Basin				Lr
133	133_10					Central Pacific	Jalisco	El arroyo Seco	El arroyo Seco	Sub-humid	Estuarine-river	Fringe				Rm						62	34.75
134	134_11	20.6701	-105.239	20.6701	-105.239	Central Pacific	Jalisco	Puerto Vallarta	1	Sub-humid	Estuarine-river	Fringe	Metodo de cuadrantes en un punto central		20	Mix					47.1													31.0032	113.782				31.0032	113.782
135	135_11					Central Pacific	Jalisco	Puerto Vallarta	1	Sub-humid	Estuarine-river	Fringe				Rm					34.75						6.39	3.18	1294	15.9291	20612.2	20.6122	9.27549
136	136_11					Central Pacific	Jalisco	Puerto Vallarta	1	Sub-humid	Estuarine-river	Fringe				Lr					44.6						6.56	3.36	644	11.2755	7261.41	7.26141	3.26764
137	137_11					Central Pacific	Jalisco	Puerto Vallarta	1	Sub-humid	Estuarine-river	Fringe				Ag					62						10.19	8.1	1115	36.7914	41022.4	41.0224	18.4601
138	138_12	19.116	-104.402	18.907	-104.036	Central Pacific	Colima	Cuyutlan	1	Sub-humid	Coastal lagoon	Fringe	Cuadrada	0.01	10	Lr										11.8	18.5	19.1	1867	150.593	281157	281.157	126.521	126.521	464.331				126.521	464.331
139	139_12	19.047	-104.225	18.887	-104.008	Central Pacific	Colima	Cuyutlan	2	Sub-humid	Coastal lagoon	Fringe	Cuadrada	0.01	25	Rm										11.8	18.5	13.7	2381	252.659	601581	601.581	270.711	270.711	993.511				270.711	993.511
140	140_12	18.8991	-104.033	18.8991	-104.033	Central Pacific	Colima	Cuyutlan	3	Sub-humid	Coastal lagoon	Fringe	Cuadrada	0.01	13	Mix										11.8	18.5	14.1	1964	112.723	221387	221.387	99.6243	99.6243	365.621				99.6243	365.621
141	141_12					Central Pacific	Colima	Cuyutlan	3	Sub-humid	Coastal lagoon	Fringe				Rm
142	142_12					Central Pacific	Colima	Cuyutlan	3	Sub-humid	Coastal lagoon	Fringe				Lr
143	143_13	19.007	-104.128	19.1965	-104.664	Central Pacific	Colima	Laguna de JuluÃ¡pan	1	Sub-humid	Coastal lagoon	Basin	Metodo de cuadrantes en un punto central		6	Mix	26	22	28	1200														15.0913	55.3852				15.0913	55.3852
144	144_13					Central Pacific	Colima	Laguna de JuluÃ¡pan	1	Sub-humid	Coastal lagoon	Basin				Rm										5.43	5.42	2.29	606	10.3821	6291.57	6.29157	2.8312
145	145_13					Central Pacific	Colima	Laguna de JuluÃ¡pan	1	Sub-humid	Coastal lagoon	Basin				Lr										5.88	7.54	4.43	1706	15.97	27244.8	27.2448	12.2601
146	146_14	20.736	-105.301	20.6645	-105.243	Central Pacific	Jalisco	El Salado	El Salado	Sub-humid	Estuarine-river	Fringe	Cuadrada	0.01	7	Mix		26	28	1299	46.16	70	28			5.01	13.7	14.65	3052	115.707	353139	353.139	158.913	158.913	583.21				158.913	583.21
147	147_14					Central Pacific	Jalisco	El Salado		Sub-humid	Estuarine-river	Fringe				Rm
148	148_14					Central Pacific	Jalisco	El Salado		Sub-humid	Estuarine-river	Fringe				Lr
149	149_14					Central Pacific	Jalisco	El Salado		Sub-humid	Estuarine-river	Fringe				Ag
150	150_15	19.1969	-104.666	19.0712	-104.287	Central Pacific	Jalisco	Barra de Navidad	Barra de Navidad	Sub-humid	Coastal lagoon	Fringe	Cuadrada	0.1	7	Mix		22			35	40	30
151	151_15					Central Pacific	Jalisco	Barra de Navidad		Sub-humid	Coastal lagoon	Fringe				Rm
152	152_15					Central Pacific	Jalisco	Barra de Navidad		Sub-humid	Coastal lagoon	Fringe				Lr
153	153_15					Central Pacific	Jalisco	Barra de Navidad		Sub-humid	Coastal lagoon	Fringe				Ag
154	154_15					Central Pacific	Jalisco	Barra de Navidad		Sub-humid	Coastal lagoon	Fringe				Ce
155	155_16	14.6525	-92.3353	14.6525	-92.3353	South Pacific	Chiapas	Pampa Murillo	1	Sub-humid	Estuarine-river	Fringe			10	Mix					37.5	65	10
156	156_16					South Pacific	Chiapas	Pampa Murillo	2	Sub-humid	Estuarine-river	Fringe			10	Rm
157	157_16					South Pacific	Chiapas	Pampa Murillo		Sub-humid	Estuarine-river	Fringe				Rm
158	158_16					South Pacific	Chiapas	Pampa Murillo		Sub-humid	Estuarine-river	Fringe				Lr					37.5	65	10
159	159_16					South Pacific	Chiapas	Pampa Murillo	3	Sub-humid	Estuarine-river	Fringe			10	Rm					37.5	65	10
160	160_16					South Pacific	Chiapas	Pampa Murillo	4	Sub-humid	Estuarine-river	Basin			10	Ag					37.5	65	10
161	161_16					South Pacific	Chiapas	Pampa Murillo	5	Sub-humid	Estuarine-river	Fringe			10	Rm					37.5	65	10
162	162_16					South Pacific	Chiapas	Pampa Murillo	6	Sub-humid	Estuarine-river	Basin			10	Lr					37.5	65	10
163	163_16					South Pacific	Chiapas	Pampa Murillo	7	Sub-humid	Estuarine-river	Basin			10	Lr
164	164_16					South Pacific	Chiapas	Pampa Murillo	8	Sub-humid	Estuarine-river	Basin			10	Ce
165	165_17	16.716	-99.3331	16.5125	-98.7269	South Pacific	Guerrero	Tecoanapa	1	Sub-humid	Estuarine-river	Riverine	Cuadrada	0.01	4	Mix										10.05	16.08	9.23	2531	175.482	444144	444.144	199.865	199.865	733.504				199.865	733.504
166	166_17					South Pacific	Guerrero	Tecoanapa		Sub-humid	Estuarine-river	Riverine				Rm
167	167_17					South Pacific	Guerrero	Tecoanapa		Sub-humid	Estuarine-river	Riverine				Ag
168	168_17					South Pacific	Guerrero	Tecoanapa		Sub-humid	Estuarine-river	Riverine				Lr
169	169_17					South Pacific	Guerrero	Tecoanapa		Sub-humid	Estuarine-river	Riverine	Cuadrada	0.01	11	Ce
170	170_18	15.964	-96.086	15.83	-95.962	South Pacific	Oaxaca	Itsmo de Tehuantepec	1	Sub-humid	Estuarine-river	Riverine	Rectangular	0.03	5	Mix										7.12	8.85		3364	37.1484	124967	124.967	56.2353	56.2353	206.384				56.2353	206.384
171	171_18					South Pacific	Oaxaca	Itsmo de Tehuantepec	1	Sub-humid	Estuarine-river	Riverine				Rm
172	172_18					South Pacific	Oaxaca	Itsmo de Tehuantepec	1	Sub-humid	Estuarine-river	Riverine				Ag
173	173_18					South Pacific	Oaxaca	Itsmo de Tehuantepec	1	Sub-humid	Estuarine-river	Riverine				Lr
174	174_18	16.0317	-95.9095	16.0317	-95.9095	South Pacific	Oaxaca	Itsmo de Tehuantepec	1	Sub-humid	Estuarine-river	Basin	Rectangular	0.03	7	Mix										7.21	6.53		3413	15.1826	51818.3	51.8183	23.3182	23.3182	85.578				23.3182	85.578
175	175_18					South Pacific	Oaxaca	Itsmo de Tehuantepec	1	Sub-humid	Estuarine-river	Basin				Ag
176	176_18					South Pacific	Oaxaca	Itsmo de Tehuantepec	1	Sub-humid	Estuarine-river	Basin				Rm
177	177_18					South Pacific	Oaxaca	Itsmo de Tehuantepec	1	Sub-humid	Estuarine-river	Basin				Lr
178	178_18					South Pacific	Oaxaca	Itsmo de Tehuantepec	1	Sub-humid	Estuarine-river	Basin				Ce
179	179_18	15.879	-95.8069	15.879	-95.8069	South Pacific	Oaxaca	Itsmo de Tehuantepec	1	Sub-humid	Estuarine-river	Fringe	Rectangular	0.03	11	Mix										5.66	6.57		6742	17.1221	115437	115.437	51.9469	51.9469	190.645				51.9469	190.645
180	180_18					South Pacific	Oaxaca	Itsmo de Tehuantepec	1	Sub-humid	Estuarine-river	Fringe				Ce
181	181_18					South Pacific	Oaxaca	Itsmo de Tehuantepec	1	Sub-humid	Estuarine-river	Fringe				Ag
182	182_18					South Pacific	Oaxaca	Itsmo de Tehuantepec	1	Sub-humid	Estuarine-river	Fringe				Rm
183	183_18					South Pacific	Oaxaca	Itsmo de Tehuantepec	1	Sub-humid	Estuarine-river	Fringe				Lr
184	184_18	14.7286	-92.3333	14.7286	-92.3333	South Pacific	Chiapas	Sistema Teculapa, La Palma-PaixtalÃ³n, El Hueyate, Cerritos y Panzacola	2	Sub-humid	Estuarine-river	Fringe	Rectangular	0.03	22	Mix					36						15.66		1512	163.812	247684	247.684	111.458	111.458	409.051				111.458	409.051	22.11				30	0-30	1m	0.33	12.6966
185	185_18					South Pacific	Chiapas	Sistema Teculapa, La Palma-PaixtalÃ³n, El Hueyate, Cerritos y Panzacola	2	Sub-humid	Estuarine-river	Fringe				Rm
186	186_18					South Pacific	Chiapas	Sistema Teculapa, La Palma-PaixtalÃ³n, El Hueyate, Cerritos y Panzacola	2	Sub-humid	Estuarine-river	Fringe				Ag
187	187_18					South Pacific	Chiapas	Sistema Teculapa, La Palma-PaixtalÃ³n, El Hueyate, Cerritos y Panzacola	2	Sub-humid	Estuarine-river	Fringe				Lr
188	188_19	15.1075	-92.7554	15.1075	-92.7554	South Pacific	Chiapas	La Encrucijada Biosphere Reserve (LEBR)	Panzacola	Sub-humid	Estuarine-river	Basin	Circular	0.0154	6	Rm										40	10.5		1213	57.9402		383.6	172.62	172.62	633.515		43.5	159.645	216.12	793.16			57.55	211.208	0-15		1m		16.6
189	189_19					South Pacific	Chiapas	La Encrucijada Biosphere Reserve (LEBR)	Panzacola	Sub-humid	Estuarine-river	Basin																																	15-30				14.6
190	190_19					South Pacific	Chiapas	La Encrucijada Biosphere Reserve (LEBR)	Panzacola	Sub-humid	Estuarine-river	Basin																																	Total 0-30	0-30			31.2
191	191_19					South Pacific	Chiapas	La Encrucijada Biosphere Reserve (LEBR)	Panzacola	Sub-humid	Estuarine-river	Basin																																	30-50	30-50			21
192	192_19					South Pacific	Chiapas	La Encrucijada Biosphere Reserve (LEBR)	Panzacola	Sub-humid	Estuarine-river	Basin																																	>50	50-100			26.8
193	193_19	15.1572	-92.7796	15.1572	-92.7796	South Pacific	Chiapas	La Encrucijada Biosphere Reserve (LEBR)	Teculapa	Sub-humid	Estuarine-river	Basin	Circular	0.0154	6	Rm					19.3					30	7.5		2761	24.1572		342.4	154.08	154.08	565.474		11.9	43.673	165.98	609.147			53.22	195.317	0-15		1m		14.8
194	194_19					South Pacific	Chiapas	La Encrucijada Biosphere Reserve (LEBR)	Teculapa	Sub-humid	Estuarine-river	Basin																																	15-30				20.1
195	195_19					South Pacific	Chiapas	La Encrucijada Biosphere Reserve (LEBR)	Teculapa	Sub-humid	Estuarine-river	Basin																																	Total 0-30	0-30			34.9
196	196_19					South Pacific	Chiapas	La Encrucijada Biosphere Reserve (LEBR)	Teculapa	Sub-humid	Estuarine-river	Basin																																	30-50	30-50			8.8
197	197_19					South Pacific	Chiapas	La Encrucijada Biosphere Reserve (LEBR)	Teculapa	Sub-humid	Estuarine-river	Basin																																	>50	50-100			15.9
198	198_19	15.1866	-92.8069	15.1866	-92.8069	South Pacific	Chiapas	La Encrucijada Biosphere Reserve (LEBR)	Paistalon	Sub-humid	Estuarine-river	Basin	Circular	0.0154	6	Rm										25	9.9		2035	49.721		391.6	176.22	176.22	646.727		9.4	34.498	185.62	681.225			63	231.21	0-15		1m		22.3
199	199_19					South Pacific	Chiapas	La Encrucijada Biosphere Reserve (LEBR)	Paistalon	Sub-humid	Estuarine-river	Basin																																	15-30				19.4
200	200_19					South Pacific	Chiapas	La Encrucijada Biosphere Reserve (LEBR)	Paistalon	Sub-humid	Estuarine-river	Basin																																	Total 0-30	0-30			41.7
201	201_19					South Pacific	Chiapas	La Encrucijada Biosphere Reserve (LEBR)	Paistalon	Sub-humid	Estuarine-river	Basin																																	30-50	30-50			13
202	202_19					South Pacific	Chiapas	La Encrucijada Biosphere Reserve (LEBR)	Paistalon	Sub-humid	Estuarine-river	Basin																																	>50	50-100			17.1
203	203_19	15.1765	-92.8489	15.1765	-92.8489	South Pacific	Chiapas	La Encrucijada Biosphere Reserve (LEBR)	Sta Chila	Sub-humid	Estuarine-river	Basin	Circular	0.0154	6	Mix					37.5					22	9.9		2371	49.721		198.8	89.46	89.46	328.318		11.5	42.205	100.96	370.523			41.85	153.59	0-15		1m		29.1
204	204_19					South Pacific	Chiapas	La Encrucijada Biosphere Reserve (LEBR)	Sta Chila	Sub-humid	Estuarine-river	Basin				Rm																													15-30				23.2
205	205_19					South Pacific	Chiapas	La Encrucijada Biosphere Reserve (LEBR)	Sta Chila	Sub-humid	Estuarine-river	Basin																																	Total 0-30	0-30			52.3
206	206_19					South Pacific	Chiapas	La Encrucijada Biosphere Reserve (LEBR)	Sta Chila	Sub-humid	Estuarine-river	Basin				Ag																													30-50	30-50			12
207	207_19					South Pacific	Chiapas	La Encrucijada Biosphere Reserve (LEBR)	Sta Chila	Sub-humid	Estuarine-river	Basin																																	>50	50-100			14.8
208	208_19	15.171	-92.8322	15.171	-92.8322	South Pacific	Chiapas	La Encrucijada Biosphere Reserve (LEBR)	Esterillo	Sub-humid	Estuarine-river	Riverine	Circular	0.0154	6	Mix					37.6						8.8		3346	36.6052		621.3	279.585	279.585	1026.08		5.3	19.451	284.885	1045.53			91.35	335.254	0-15		1m		20.4
209	209_19					South Pacific	Chiapas	La Encrucijada Biosphere Reserve (LEBR)	Esterillo	Sub-humid	Estuarine-river	Riverine				Rm																													15-30				21.7
210	210_19					South Pacific	Chiapas	La Encrucijada Biosphere Reserve (LEBR)	Esterillo	Sub-humid	Estuarine-river	Riverine																																	Total 0-30	0-30			42.1
211	211_19					South Pacific	Chiapas	La Encrucijada Biosphere Reserve (LEBR)	Esterillo	Sub-humid	Estuarine-river	Riverine				Ag																													30-50	30-50			16.5
212	212_19					South Pacific	Chiapas	La Encrucijada Biosphere Reserve (LEBR)	Esterillo	Sub-humid	Estuarine-river	Riverine																																	>50	50-100			16.1
213	213_19	15.737	-96.151	15.737	-96.151	South Pacific	Chiapas	La Encrucijada Biosphere Reserve (LEBR)	Zacapulco	Sub-humid	Estuarine-river	Riverine	Circular	0.0154	6	Mix					7.6						8.8		1765	36.6052		303.5	136.575	136.575	501.23		102.4	375.808	238.975	877.038			57.15	209.74	0-15		1m		12.4
214	214_19					South Pacific	Chiapas	La Encrucijada Biosphere Reserve (LEBR)	Zacapulco	Sub-humid	Estuarine-river	Riverine				Rm																													15-30				11.8
215	215_19					South Pacific	Chiapas	La Encrucijada Biosphere Reserve (LEBR)	Zacapulco	Sub-humid	Estuarine-river	Riverine																																	Total 0-30	0-30			24.2
216	216_19					South Pacific	Chiapas	La Encrucijada Biosphere Reserve (LEBR)	Zacapulco	Sub-humid	Estuarine-river	Riverine				Lr																													30-50	30-50			3.9
217	217_19					South Pacific	Chiapas	La Encrucijada Biosphere Reserve (LEBR)	Zacapulco	Sub-humid	Estuarine-river	Riverine																																	>50	50-100			8.5
218	218_19	15.9865	-93.8168	15.9865	-93.8168	South Pacific	Chiapas	La Encrucijada Biosphere Reserve (LEBR)	Las Palmas	Sub-humid	Estuarine-river	Riverine	Circular	0.0154	6	Mix					28.9					28	7.9		5370			706.6	317.97	317.97	1166.95		22.1	81.107	340.07	1248.06			120	440.4	0-15		1m		6.2
219	219_19					South Pacific	Chiapas	La Encrucijada Biosphere Reserve (LEBR)	Las Palmas	Sub-humid	Estuarine-river	Riverine				Ag																													15-30				1.7
220	220_19					South Pacific	Chiapas	La Encrucijada Biosphere Reserve (LEBR)	Las Palmas	Sub-humid	Estuarine-river	Riverine																																	Total 0-30	0-30			7.9
221	221_19					South Pacific	Chiapas	La Encrucijada Biosphere Reserve (LEBR)	Las Palmas	Sub-humid	Estuarine-river	Riverine				Lr																													30-50	30-50			1.2
222	222_19					South Pacific	Chiapas	La Encrucijada Biosphere Reserve (LEBR)	Las Palmas	Sub-humid	Estuarine-river	Riverine																																	>50	50-100			0.8
223	223_20	15.4375	-93.0467	15.4375	-93.0467	South Pacific	Chiapas	Chiapas	Chiapas	Sub-humid	Estuarine-river	Fringe		0.03		Ab										9.9	11.35	35.6
224	224_21	16.222	-94.831	16.222	-94.831	South Pacific	Oaxaca	Oaxaca	Oaxaca	Sub-humid	Coastal lagoon	Fringe		0.03		Ce										6.2	11.93	11.1	2229	76.6675	170892	170.892	76.9013	76.9013	282.228				76.9013	282.228
225	225_9	15.061	-92.738	15.061	-92.738	South Pacific	Chiapas	La Encrucijada Biosphere Reserve (LEBR)	La Concepcion	Sub-humid	Estuarine-river	Basin			1	Ag																													0-10		1 m	0.25
226	226_9					South Pacific	Chiapas	La Encrucijada Biosphere Reserve (LEBR)	La Concepcion	Sub-humid	Estuarine-river	Basin				Ag																													10-55			0.39
227	227_9					South Pacific	Chiapas	La Encrucijada Biosphere Reserve (LEBR)	La Concepcion	Sub-humid	Estuarine-river	Basin				Ag																													Total 0-30	0-30
228	228_9					South Pacific	Chiapas	La Encrucijada Biosphere Reserve (LEBR)	La Concepcion	Sub-humid	Estuarine-river	Basin				Ag																													55-75			0.95
229	229_9					South Pacific	Chiapas	La Encrucijada Biosphere Reserve (LEBR)	La Concepcion	Sub-humid	Estuarine-river	Basin				Ag																													75-90			0.39
230	230_9					South Pacific	Chiapas	La Encrucijada Biosphere Reserve (LEBR)	La Concepcion	Sub-humid	Estuarine-river	Basin				Ag																													90-105			0.83
231	231_9					South Pacific	Chiapas	La Encrucijada Biosphere Reserve (LEBR)	La Concepcion	Sub-humid	Estuarine-river	Basin				Ag																														50-100
232	232_9					South Pacific	Chiapas	La Encrucijada Biosphere Reserve (LEBR)	La Concepcion	Sub-humid	Estuarine-river	Basin				Ag																													105-140			0.9
233	233_9					South Pacific	Chiapas	La Encrucijada Biosphere Reserve (LEBR)	La Concepcion	Sub-humid	Estuarine-river	Basin				Ag																													140-180			1.08
234	234_9					South Pacific	Chiapas	La Encrucijada Biosphere Reserve (LEBR)	La Concepcion	Sub-humid	Estuarine-river	Basin				Ag																													80-215			0.75
235	235_9					South Pacific	Chiapas	La Encrucijada Biosphere Reserve (LEBR)	La Concepcion	Sub-humid	Estuarine-river	Basin				Ag																													215-235			0.68
236	236_9					South Pacific	Chiapas	La Encrucijada Biosphere Reserve (LEBR)	La Concepcion	Sub-humid	Estuarine-river	Basin				Ag																													235-255			1.55
237	237_9					South Pacific	Chiapas	La Encrucijada Biosphere Reserve (LEBR)	La Concepcion	Sub-humid	Estuarine-river	Basin				Ag																													255-290			1.79
238	238_9					South Pacific	Chiapas	La Encrucijada Biosphere Reserve (LEBR)	La Concepcion	Sub-humid	Estuarine-river	Basin				Ag																													290-300			2.15
239	239_9					South Pacific	Chiapas	La Encrucijada Biosphere Reserve (LEBR)	La Concepcion	Sub-humid	Estuarine-river	Basin				Ag																														>100
240	240_9	15.0386	-92.7335	15.0386	-92.7335	South Pacific	Chiapas	La Encrucijada Biosphere Reserve (LEBR)	La Concepcion	Sub-humid	Estuarine-river	Fringe			1	Rm																													0-10	0-30	1m	0.6
241	241_9					South Pacific	Chiapas	La Encrucijada Biosphere Reserve (LEBR)	La Concepcion	Sub-humid	Estuarine-river	Fringe				Rm																													10-55	30-50		1.47
242	242_9					South Pacific	Chiapas	La Encrucijada Biosphere Reserve (LEBR)	La Concepcion	Sub-humid	Estuarine-river	Fringe				Rm																													55-105	50-100		0.79
243	243_9					South Pacific	Chiapas	La Encrucijada Biosphere Reserve (LEBR)	La Concepcion	Sub-humid	Estuarine-river	Fringe				Rm																													105-135			2.12
244	244_9					South Pacific	Chiapas	La Encrucijada Biosphere Reserve (LEBR)	La Concepcion	Sub-humid	Estuarine-river	Fringe				Rm																													135-170			1.8
245	245_9					South Pacific	Chiapas	La Encrucijada Biosphere Reserve (LEBR)	La Concepcion	Sub-humid	Estuarine-river	Fringe				Rm																													170-185			2.21
246	246_9					South Pacific	Chiapas	La Encrucijada Biosphere Reserve (LEBR)	La Concepcion	Sub-humid	Estuarine-river	Fringe				Rm																													Total >100	>100
247	247_9	15.0595	-92.7451	15.0595	-92.7451	South Pacific	Chiapas	La Encrucijada Biosphere Reserve (LEBR)	La Concepcion	Sub-humid	Estuarine-river	Fringe			1	Rm																														0-30	1m	0.18
248	248_9					South Pacific	Chiapas	La Encrucijada Biosphere Reserve (LEBR)	La Concepcion	Sub-humid	Estuarine-river	Fringe				Rm																																1.43
249	249_9					South Pacific	Chiapas	La Encrucijada Biosphere Reserve (LEBR)	La Concepcion	Sub-humid	Estuarine-river	Fringe				Rm																														0-50		1.37
250	250_9					South Pacific	Chiapas	La Encrucijada Biosphere Reserve (LEBR)	La Concepcion	Sub-humid	Estuarine-river	Fringe				Rm																																1.57
251	251_9					South Pacific	Chiapas	La Encrucijada Biosphere Reserve (LEBR)	La Concepcion	Sub-humid	Estuarine-river	Fringe				Rm																														>100		1.48
252	252_9	15.076	-92.764	15.076	-92.764	South Pacific	Chiapas	La Encrucijada Biosphere Reserve (LEBR)	Aztlan	Sub-humid	Estuarine-river	Basin			1																														0-5		1m	0.25
253	253_9					South Pacific	Chiapas	La Encrucijada Biosphere Reserve (LEBR)	Aztlan	Sub-humid	Estuarine-river	Basin																																	0- 20			0.52
254	254_9					South Pacific	Chiapas	La Encrucijada Biosphere Reserve (LEBR)	Aztlan	Sub-humid	Estuarine-river	Basin																																	Total 0-30	0-30
255	255_9					South Pacific	Chiapas	La Encrucijada Biosphere Reserve (LEBR)	Aztlan	Sub-humid	Estuarine-river	Basin																																	20-70	30-50		0.22
256	256_9					South Pacific	Chiapas	La Encrucijada Biosphere Reserve (LEBR)	Aztlan	Sub-humid	Estuarine-river	Basin																																	70-135	50-100		1.07
257	257_9					South Pacific	Chiapas	La Encrucijada Biosphere Reserve (LEBR)	Aztlan	Sub-humid	Estuarine-river	Basin																																	135-185			0.55
258	258_9					South Pacific	Chiapas	La Encrucijada Biosphere Reserve (LEBR)	Aztlan	Sub-humid	Estuarine-river	Basin																																	185-220			1.8
259	259_9					South Pacific	Chiapas	La Encrucijada Biosphere Reserve (LEBR)	Aztlan	Sub-humid	Estuarine-river	Basin																																	220-255			0.88
260	260_9					South Pacific	Chiapas	La Encrucijada Biosphere Reserve (LEBR)	Aztlan	Sub-humid	Estuarine-river	Basin																																	255-305			1.7
261	261_9					South Pacific	Chiapas	La Encrucijada Biosphere Reserve (LEBR)	Aztlan	Sub-humid	Estuarine-river	Basin																																	305-350			1.21
262	262_9					South Pacific	Chiapas	La Encrucijada Biosphere Reserve (LEBR)	Aztlan	Sub-humid	Estuarine-river	Basin																																	Total >100	>100
263	263_9	15.2	-92.8	15.2	-92.8	South Pacific	Chiapas	La Encrucijada Biosphere Reserve (LEBR)	Las Garzas	Sub-humid	Estuarine-river	Basin			1	Ag																													0-20	0-30	1m	0.54
264	264_9					South Pacific	Chiapas	La Encrucijada Biosphere Reserve (LEBR)	Las Garzas	Sub-humid	Estuarine-river	Basin				Ag																													20-105	50-100		1.39
265	265_9					South Pacific	Chiapas	La Encrucijada Biosphere Reserve (LEBR)	Las Garzas	Sub-humid	Estuarine-river	Basin				Ag																													105-185			1.4
266	266_9					South Pacific	Chiapas	La Encrucijada Biosphere Reserve (LEBR)	Las Garzas	Sub-humid	Estuarine-river	Basin				Ag																													185-205			1.29
267	267_9					South Pacific	Chiapas	La Encrucijada Biosphere Reserve (LEBR)	Las Garzas	Sub-humid	Estuarine-river	Basin				Ag																													205-230			0.92
268	268_9					South Pacific	Chiapas	La Encrucijada Biosphere Reserve (LEBR)	Las Garzas	Sub-humid	Estuarine-river	Basin				Ag																													230-240			1.48
269	269_9					South Pacific	Chiapas	La Encrucijada Biosphere Reserve (LEBR)	Las Garzas	Sub-humid	Estuarine-river	Basin				Ag																													240-255			0.62
270	270_9					South Pacific	Chiapas	La Encrucijada Biosphere Reserve (LEBR)	Las Garzas	Sub-humid	Estuarine-river	Basin				Ag																													255-265			1.55
271	271_9					South Pacific	Chiapas	La Encrucijada Biosphere Reserve (LEBR)	Las Garzas	Sub-humid	Estuarine-river	Basin				Ag																													Total >100	>100
272	272_22	14.615	-92.298	14.5462	-92.227	South Pacific	Chiapas	Soconusco	El Gancho	Sub-humid	Estuarine-river	Riverine	Rectangular	0.03	1	Rm										19.65	29.53	49.58	1066	852.262	908511	908.511	408.83	408.83	1500.41				408.83	1500.41
273	273_22	14.614	-92.307	14.5447	-92.2356	South Pacific	Chiapas	Soconusco	El Gancho	Sub-humid	Estuarine-river	Fringe	Rectangular	0.03	1	Rm										10.5	9.22	33.38	4058	41.3227	167687	167.687	75.4593	75.4593	276.936				75.4593	276.936
274	274_22	14.607	-92.295	14.5455	-92.2375	South Pacific	Chiapas	Soconusco	El Gancho	Sub-humid	Estuarine-river	Basin	Rectangular	0.03	1	Ag										9	9	25.1	4050	27.3093	110603	110.603	49.7711	49.7711	182.66				49.7711	182.66
275	275_22	14.549	-92.239	14.6493	-92.3419	South Pacific	Chiapas	Soconusco	Pozuelos-Murilo	Sub-humid	Estuarine-river	Riverine	Rectangular	0.03	1	Rm										11.6	14.14	28.59	2600	125.619	326610	326.61	146.975	146.975	539.397				146.975	539.397
276	276_22	14.577	-92.26	14.6545	-92.3499	South Pacific	Chiapas	Soconusco	Pozuelos-Murilo	Sub-humid	Estuarine-river	Riverine	Rectangular	0.03	1	Lr										7.6	6.96	17.56	12166	13.0737	159055	159.055	71.5746	71.5746	262.679				71.5746	262.679
277	277_22	14.5887	-92.2597	14.6631	-92.3605	South Pacific	Chiapas	Soconusco	Pozuelos-Murilo	Sub-humid	Estuarine-river	Basin	Rectangular	0.03	1	Ag										8	7.09	8.6	2033	15.4056	31319.6	31.3196	14.0938	14.0938	51.7243				14.0938	51.7243
278	278_22	14.7692	-92.4466	14.7616	-92.4529	South Pacific	Chiapas	Soconusco	Cabildo- Amatal	Sub-humid	Estuarine-river	Riverine	Rectangular	0.03	1	Rm										19.6	14.2	41.5	5399	127.01	685727	685.727	308.577	308.577	1132.48				308.577	1132.48
279	279_22					South Pacific	Chiapas	Soconusco	Cabildo- Amatal	Sub-humid	Estuarine-river	Riverine	Rectangular	0.03	1	Lr										6	6.21	10.07	5500	9.83116	54071.4	54.0714	24.3321	24.3321	89.2989				24.3321	89.2989
280	280_22	14.918	-92.545	14.873	-92.5731	South Pacific	Chiapas	La Encrucijada Biosphere Reserve (LEBR)	San Jose-Simon	Sub-humid	Estuarine-river	Riverine	Rectangular	0.03	1	Rm										21.6	15.62	39.53	1600	162.727	260363	260.363	117.163	117.163	429.989				117.163	429.989
281	281_22					South Pacific	Chiapas	La Encrucijada Biosphere Reserve (LEBR)	San Jose-Simon	Sub-humid	Estuarine-river	Riverine	Rectangular	0.03	1	Lr										11.9	9.14	23.25	3167	25.8369	81825.6	81.8256	36.8215	36.8215	135.135				36.8215	135.135
282	282_22	14.9028	-92.5701	14.8748	-92.5586	South Pacific	Chiapas	La Encrucijada Biosphere Reserve (LEBR)	San Jose-Simon	Sub-humid	Estuarine-river	Basin	Rectangular	0.03	1	Rm										9.1	12.8	43.88	2800	96.9692	271514	271.514	122.181	122.181	448.405				122.181	448.405
283	283_22	14.793	-92.492	15.042	-92.7275	South Pacific	Chiapas	La Encrucijada Biosphere Reserve (LEBR)	Hueyate-Panzacola	Sub-humid	Estuarine-river	Riverine	Rectangular	0.03	1	Ag										24.3	20.41	45.64	1786	194.873	348043	348.043	156.619	156.619	574.793				156.619	574.793
284	284_22	14.7868	-92.4702	15.0499	-92.7354	South Pacific	Chiapas	La Encrucijada Biosphere Reserve (LEBR)	Hueyate-Panzacola	Sub-humid	Estuarine-river	Basin	Rectangular	0.03	1	Rm										13.86	11.82	44.48	7533	78.8304	593829	593.829	267.223	267.223	980.709				267.223	980.709
285	285_22	15.519	-93.15	15.2716	-92.9576	South Pacific	Chiapas	La Encrucijada Biosphere Reserve (LEBR)	El CastaÃ±o-Chanchuto	Sub-humid	Estuarine-river	Riverine	Rectangular	0.03	1	Rm										19.15	18.07	44.52	2335	237.673	554966	554.966	249.735	249.735	916.526				249.735	916.526
286	286_22	15.248	-92.9314	15.248	-92.9314	South Pacific	Chiapas	La Encrucijada Biosphere Reserve (LEBR)	El CastaÃ±o-Chanchuto	Sub-humid	Estuarine-river	Basin	Rectangular	0.03	1	Ag										11.08	13.35	43.16	3033	70.3531	213381	213.381	96.0214	96.0214	352.399				96.0214	352.399
287	287_22	15.254	-92.947	15.254	-92.947	South Pacific	Chiapas	La Encrucijada Biosphere Reserve (LEBR)	El CastaÃ±o-Chanchuto	Sub-humid	Estuarine-river	Riverine	Rectangular	0.03	1	Ag										13.77	14.36	34.32	3258	83.8106	273055	273.055	122.875	122.875	450.95				122.875	450.95
288	288_22	15.3704	-93.0705	15.327	-93.0263	South Pacific	Chiapas	La Encrucijada Biosphere Reserve (LEBR)	Pampa Honda-Barrita de Pajon	Sub-humid	Estuarine-river	Fringe	Rectangular	0.03	1	Lr										9.96	9.53	27.65	14867	28.6819	426414	426.414	191.886	191.886	704.222				191.886	704.222
289	289_22	15.4375	-93.0467	15.3352	-93.0368	South Pacific	Chiapas	La Encrucijada Biosphere Reserve (LEBR)	Pampa Honda-Barrita de Pajon	Sub-humid	Estuarine-river	Basin	Rectangular	0.03	1	Ag										13.4	8.11	27.11	2000	21.2705	42541	42.541	19.1435	19.1435	70.2565				19.1435	70.2565
290	290_22	15.57	-93.299	15.57	-93.299	South Pacific	Chiapas	La Encrucijada Biosphere Reserve (LEBR)	Carreteras Pereyra	Sub-humid	Estuarine-river	Riverine	Rectangular	0.03	1	Rm										22.69	21.27	45.43	1061	363.148	385300	385.3	173.385	173.385	636.323				173.385	636.323
291	291_22	15.566	-93.285	15.566	-93.285	South Pacific	Chiapas	La Encrucijada Biosphere Reserve (LEBR)	Carreteras Pereyra	Sub-humid	Estuarine-river	Fringe	Rectangular	0.03	1	Lr										14.71	13.1	29.15	5011	63.541	318404	318.404	143.282	143.282	525.844				143.282	525.844
292	292_22	15.5574	-93.2861	15.5574	-93.2861	South Pacific	Chiapas	La Encrucijada Biosphere Reserve (LEBR)	Carreteras Pereyra	Sub-humid	Estuarine-river	Basin	Rectangular	0.03	1	Ag										16.26	12.11	39.41	1867	55.6768	103949	103.949	46.7768	46.7768	171.671				46.7768	171.671
293	293_22	15.6536	-93.2747	15.7269	-93.4831	South Pacific	Chiapas	La Encrucijada Biosphere Reserve (LEBR)	Chocohuital	Sub-humid	Estuarine-river	Riverine	Rectangular	0.03	1	Rm										15.96	9.93	16.63	2500	50.1137	125284	125.284	56.3779	56.3779	206.907				56.3779	206.907
294	294_22	15.5505	-93.2776	15.7277	-93.4851	South Pacific	Chiapas	La Encrucijada Biosphere Reserve (LEBR)	Chocohuital	Sub-humid	Estuarine-river	Fringe	Rectangular	0.03	1	Lr										11.2	8.8	17.48	5633	23.5008	132380	132.38	59.571	59.571	218.625				59.571	218.625
295	295_22	15.561	-93.258	15.7292	-93.4863	South Pacific	Chiapas	La Encrucijada Biosphere Reserve (LEBR)	Chocohuital	Sub-humid	Estuarine-river	Basin	Rectangular	0.03	1	Ag										10.97	9.01	22.39	4500	27.3821	123220	123.22	55.4489	55.4489	203.497				55.4489	203.497
296	296_22	15.8168	-93.6186	15.8965	-93.6745	South Pacific	Chiapas	Itsmo Chiapas	Majahual-Joaquin Amaro	Sub-humid	Estuarine-river	Riverine	Rectangular	0.03	1	Rm										17.08	16.63	36.67	1417	191.517	271380	271.38	122.121	122.121	448.184				122.121	448.184
297	297_22	15.8203	-93.5847	15.9056	-93.6782	South Pacific	Chiapas	Itsmo Chiapas	Majahual-Joaquin Amaro	Sub-humid	Estuarine-river	Fringe	Rectangular	0.03	1	Lr										13.94	11.08	36.14	2510	41.8047	104930	104.93	47.2184	47.2184	173.292				47.2184	173.292
298	298_22	15.8094	-93.5978	15.9012	-93.6833	South Pacific	Chiapas	Itsmo Chiapas	Majahual-Joaquin Amaro	Sub-humid	Estuarine-river	Basin	Rectangular	0.03	1	Ag										12.88	11.4	29.42	8133	48.1615	391697	391.697	176.264	176.264	646.888				176.264	646.888
299	299_22	15.9	-93.662	15.9917	-93.8517	South Pacific	Chiapas	Itsmo Chiapas	Buenavista-La Joya	Sub-humid	Estuarine-river	Basin	Rectangular	0.03	1	Ag										6	10.83	8.76	4493	42.583	191325	191.325	86.0965	86.0965	315.974				86.0965	315.974
300	300_22	15.8962	-93.658	15.9879	-93.8477	South Pacific	Chiapas	Itsmo Chiapas	Buenavista-La Joya	Sub-humid	Estuarine-river	Fringe	Rectangular	0.03	1	Ag										5.2	8.9	6.9	5000	26.5867	132933	132.933	59.82	59.82	219.539				59.82	219.539
301	301_22	16.1133	-93.9527	16.1616	-94.3387	South Pacific	Chiapas	Itsmo Chiapas	Mar Muerto	Sub-humid	Estuarine-river	Basin	Rectangular	0.03	1	Ag										5.6	10.06	9.4	8405	35.6749	299848	299.848	134.932	134.932	495.199				134.932	495.199
302	302_22	16.0987	-93.9561	16.1607	-94.3411	South Pacific	Chiapas	Itsmo Chiapas	Mar Muerto	Sub-humid	Estuarine-river	Fringe	Rectangular	0.03	1	Rm										6	7.8	9.5	13655	26.7506	365280	365.28	164.376	164.376	603.26				164.376	603.26
303	303_22	16.0719	-93.8728	16.2175	-94.8253	South Pacific	Oaxaca	Istmo-Oaxaca	Istmo de Tehuantepec	Sub-humid	Coastal lagoon	Riverine	Rectangular	0.03	1	Rm										9.65	8.83	21.89	6728	36.9306	248469	248.469	111.811	111.811	410.346				111.811	410.346
304	304_22	16.2603	-94.4241	16.2203	-94.8357	South Pacific	Oaxaca	Istmo-Oaxaca	Istmo de Tehuantepec	Sub-humid	Estuarine-river	Basin	Rectangular	0.03	1	Ag										7.13	6.6	24.58	12700	12.9728	164754	164.754	74.1395	74.1395	272.092				74.1395	272.092
305	305_22	16.2626	-94.423	16.2266	-94.839	South Pacific	Oaxaca	Istmo-Oaxaca	Istmo de Tehuantepec	Sub-humid	Estuarine-river	Riverine	Rectangular	0.03	1	Ce										4.94	5.75	18.86	45377	12.6383	573488	573.488	258.07	258.07	947.116				258.07	947.116
306	306_22	16.1153	-93.8672	16.0564	-95.3735	South Pacific	Oaxaca	Istmo-Oaxaca	Salina Cruz-Huatulco	Sub-humid	Coastal lagoon	Fringe	Rectangular	0.03	1	Rm										15.25	13.71	36.87	1770	115.927	205191	205.191	92.336	92.336	338.873				92.336	338.873
307	307_22	15.933	-97.157	15.689	-96.3647	South Pacific	Oaxaca	Puerto Angel	Huatulco-Puerto Escondido	Sub-humid	Coastal lagoon	Riverine	Rectangular	0.03	1	Lr										17.11	10.28	39.29	1732	34.6624	60035.2	60.0352	27.0159	27.0159	99.1482				27.0159	99.1482
308	308_22	15.9279	-97.1632	15.69	-96.3761	South Pacific	Oaxaca	Puerto Angel	Huatulco-Puerto Escondido	Sub-humid	Coastal lagoon	Fringe	Rectangular	0.03	1	Rm										10.79	7.56	20.66	11415	24.6629	281527	281.527	126.687	126.687	464.942				126.687	464.942
309	309_22	16.01	-97.621	15.9328	-97.2263	South Pacific	Oaxaca	Puerto Angel	Maniltepec-Cacalotepec	Sub-humid	Coastal lagoon	Fringe	Rectangular	0.03	1	Rm										17.3	13.93	49.18	7100	120.826	857866	857.866	386.04	386.04	1416.77				386.04	1416.77
310	310_22	15.9711	-97.5769	16.194	-98.0931	South Pacific	Oaxaca	Costa Chica	Cacahua-PastorÃ­a Palmarito	Sub-humid	Estuarine-river	Riverine	Rectangular	0.03	1	Lr										17.11	10.28	39.29	1732	34.6624	60035.2	60.0352	27.0159	27.0159	99.1482				27.0159	99.1482
311	311_22	15.9639	-97.5784	16.1949	-98.0951	South Pacific	Oaxaca	Costa Chica	Cacahua-PastorÃ­a Palmarito	Sub-humid	Estuarine-river	Fringe	Rectangular	0.03	1	Rm										10.78	7.56	20.65	11415	24.6629	281527	281.527	126.687	126.687	464.942				126.687	464.942
312	312_23	15.5021	-93.1466	15.5021	-93.1466	South Pacific	Chiapas	Corredor Chiapas-Oaxaca	Humedo Borde	Humid	Estuarine-river	Fringe	Circular	0.0154	6	Mix																		299.8	1100.27		2.5	9.175	302.3	1109.44			15.4	56.518
313	313_23	15.5952	-93.3291	15.5952	-93.3291	South Pacific	Chiapas	Corredor Chiapas-Oaxaca	Humedo Cuenca	Humid	Estuarine-river	Basin	Circular	0.0154	6	Mix																		141.9	520.773		15.7	57.619	157.6	578.392			12.6	46.242
314	314_23	15.4544	-93.1577	15.4544	-93.1577	South Pacific	Chiapas	Corredor Chiapas-Oaxaca	Humedo Rivera	Humid	Estuarine-river	Riverine	Circular	0.0154	6	Mix																		252.3	925.941		20.4	74.868	272.7	1000.81			23.2	85.144
315	315_23	16.1606	-94.2267	16.1606	-94.2267	South Pacific	Oaxaca	Corredor Chiapas-Oaxaca	Seco borde	Sub-humid	Coastal lagoon	Fringe	Circular	0.0154	6	Mix																		35.1	128.817		7.2	26.424	42.3	155.241			11.3	41.471
316	316_23	16.1946	-94.196	16.1946	-94.196	South Pacific	Oaxaca	Corredor Chiapas-Oaxaca	Seco Cuenca	Sub-humid	Coastal lagoon	Basin	Circular	0.0154	6	Mix																		36.5	133.955		8.1	29.727	44.6	163.682			10.3	37.801
317	317_23	16.1914	-94.1946	16.1914	-94.1946	South Pacific	Oaxaca	Corredor Chiapas-Oaxaca	Seco rivera	Sub-humid	Estuarine-river	Riverine	Circular	0.0154	6	Mix																		41.3	151.571		10	36.7	51.3	188.271			14.4	52.848
318	318_24	18.7399	-95.7543	18.7399	-95.7543	Gulf of Mexico	Veracruz	Mano Perdida		Sub-humid	Estuarine-river	Riverine	Circular	0.1	3	Rm	23	18	28	1696														22.75	83.4925				22.75	83.4925
319	319_24	18.6128	-95.7196	18.6115	-95.7189	Gulf of Mexico	Veracruz	Laguna de Pajaros		Sub-humid	Estuarine-river	Riverine	Circular	0.1	3	Rm	23	18	28	1696														14.92	54.7564				14.92	54.7564
320	320_24	18.6188	-95.7249	18.6188	-95.7249	Gulf of Mexico	Veracruz	Laguna de Pajaros (O)		Sub-humid	Estuarine-river	Riverine	Circular	0.1	3	Rm	23	18	28	1696														25.73	94.4291				25.73	94.4291
321	321_24	18.595	-95.752	18.5945	-95.753	Gulf of Mexico	Veracruz	Rio el Pajaro (NE)		Sub-humid	Estuarine-river	Basin	Circular	0.1	3	Ag	23	18	28	1696														54.32	199.354				54.32	199.354
322	322_24	18.6301	-95.7227	18.6301	-95.7227	Gulf of Mexico	Veracruz	Rio el Pajaro (NO)		Sub-humid	Estuarine-river	Basin	Circular	0.1	3	Ag	23	18	28	1696														35.31	129.588				35.31	129.588
323	323_24	18.6301	-95.7227	18.6301	-95.7227	Gulf of Mexico	Veracruz	Rio el Pajaro (N)		Sub-humid	Estuarine-river	Basin	Circular	0.1	3	Ag	23	18	28	1696														30.97	113.66				30.97	113.66
324	324_24	18.6384	-95.7337	18.6384	-95.7337	Gulf of Mexico	Veracruz	Laguna embaracdero (SO)		Sub-humid	Coastal lagoon	Basin	Circular	0.1	3	Ag	23	18	28	1696														12.15	44.5905				12.15	44.5905
325	325_24	18.6486	-95.7329	18.6486	-95.7329	Gulf of Mexico	Veracruz	Laguna embaracdero (O)		Sub-humid	Coastal lagoon	Basin	Circular	0.1	3	Lr	23	18	28	1696														26.69	97.9523				26.69	97.9523
326	326_24	18.624	-95.746	18.624	-95.746	Gulf of Mexico	Veracruz	Laguna el Pajaro (NE)		Sub-humid	Coastal lagoon	Basin	Circular	0.1	3	Ag	23	18	28	1696														25.49	93.5483				25.49	93.5483
327	327_24	18.6601	-95.7212	18.6601	-95.7212	Gulf of Mexico	Veracruz	Rio el Pajaro (E)		Sub-humid	Estuarine-river	Basin	Circular	0.1	3	Lr	23	18	28	1696														12.99	47.6733				12.99	47.6733
328	328_24	18.6794	-95.7294	18.6794	-95.7294	Gulf of Mexico	Veracruz	El Ciruelo		Sub-humid	Estuarine-river	Basin	Circular	0.1	3	Lr	23	18	28	1696														25.35	93.0345				25.35	93.0345
329	329_24	18.6643	-95.7394	18.6643	-95.7394	Gulf of Mexico	Veracruz	Rio la Manta		Sub-humid	Estuarine-river	Basin	Circular	0.1	3	Lr	23	18	28	1696														23.21	85.1807				23.21	85.1807
330	330_24	18.6915	-95.7315	18.6915	-95.7315	Gulf of Mexico	Veracruz	La Manta		Sub-humid	Coastal lagoon	Basin	Circular	0.1	3	Ag	23	18	28	1696														43.75	160.562				43.75	160.562
331	331_24	18.712	-95.749	18.712	-95.749	Gulf of Mexico	Veracruz	Cerca de Constanza		Sub-humid	Coastal lagoon	Basin	Circular	0.1	3	Ag	23	18	28	1696														32.21	118.211				32.21	118.211
332	332_24	18.6946	-95.7223	18.6946	-95.7223	Gulf of Mexico	Veracruz	Rio Palma Real		Sub-humid	Coastal lagoon	Basin	Circular	0.1	3	Ag	23	18	28	1696														41.45	152.121				41.45	152.121
333	333_24	18.7113	-95.7244	18.7113	-95.7244	Gulf of Mexico	Veracruz	La Piedra		Sub-humid	Coastal lagoon	Basin	Circular	0.1	3	Ag	23	18	28	1696														26.4	96.888				26.4	96.888
334	334_24	18.7183	-95.7267	18.7183	-95.7267	Gulf of Mexico	Veracruz	Las Pintas		Sub-humid	Coastal lagoon	Basin	Circular	0.1	3	Ag	23	18	28	1696														29.6	108.632				29.6	108.632
335	335_24	18.6906	-95.6955	18.6906	-95.6955	Gulf of Mexico	Veracruz	El Coyol		Sub-humid	Coastal lagoon	Basin	Circular	0.1	3	Lr	23	18	28	1696														52.93	194.253				52.93	194.253
336	336_24	18.7175	-95.7093	18.7175	-95.7093	Gulf of Mexico	Veracruz	El alacran		Sub-humid	Coastal lagoon	Basin	Circular	0.1	3	Ag	23	18	28	1696														27.46	100.778				27.46	100.778
337	337_24	18.7399	-95.7543	18.7399	-95.7543	Gulf of Mexico	Veracruz	Chucumite		Sub-humid	Coastal lagoon	Basin	Circular	0.1	3	Ag	23	18	28	1696														21.88	80.2996				21.88	80.2996
338	338_24	18.7562	-95.7445	18.7562	-95.7445	Gulf of Mexico	Veracruz	La Sabanilla		Sub-humid	Coastal lagoon	Basin	Circular	0.1	3	Ag	23	18	28	1696														32.59	119.605				32.59	119.605
339	339_24	18.7487	-95.8052	18.7487	-95.8052	Gulf of Mexico	Veracruz	Los Remedios		Sub-humid	Coastal lagoon	Fringe	Circular	0.1	3	Rm	23	18	28	1696														45.86	168.306				45.86	168.306
340	340_24	18.743	-95.8351	18.743	-95.8351	Gulf of Mexico	Veracruz	Baulito		Sub-humid	Coastal lagoon	Fringe	Circular	0.1	3	Rm	23	18	28	1696														64.58	237.009				64.58	237.009
341	341_24	19.566	-96.388	19.566	-96.388	Gulf of Mexico	Veracruz	Cenzontle		Sub-humid	Coastal lagoon	Basin	Circular	0.1	3	Ag	23	18	28	1696														42.78	157.003				42.78	157.003
342	342_24	19.569	-96.395	19.569	-96.395	Gulf of Mexico	Veracruz	Marconada		Sub-humid	Coastal lagoon	Basin	Circular	0.1	3	Ag	23	18	28	1696														31.6	115.972				31.6	115.972
343	343_24	18.7111	-95.8871	18.7111	-95.8871	Gulf of Mexico	Veracruz	La Isleta		Sub-humid	Coastal lagoon	Fringe	Circular	0.1	3	Rm	23	18	28	1696														43.5	159.645				43.5	159.645
344	344_24	18.6805	-95.8236	18.6805	-95.8236	Gulf of Mexico	Veracruz	Las Pintas		Sub-humid	Coastal lagoon	Basin	Circular	0.1	3	Ag	23	18	28	1696														41.25	151.387				41.25	151.387
345	345_24	18.5861	-95.811	18.5896	-95.8104	Gulf of Mexico	Veracruz	Laguna del Norte		Sub-humid	Coastal lagoon	Fringe	Circular	0.1	3	Rm	23	18	28	1696														15.75	57.8025				15.75	57.8025
346	346_24	18.6138	-95.8409	18.6138	-95.8409	Gulf of Mexico	Veracruz	Laguna las Minas		Sub-humid	Coastal lagoon	Fringe	Circular	0.1	3	Rm	23	18	28	1696														15.88	58.2796				15.88	58.2796
347	347_24	18.6233	-95.7847	18.6233	-95.7847	Gulf of Mexico	Veracruz	Tarache		Sub-humid	Coastal lagoon	Basin	Circular	0.1	3	Lr	23	18	28	1696														12.39	45.4713				12.39	45.4713
348	348_24	18.7056	-95.8061	18.7056	-95.8061	Gulf of Mexico	Veracruz	El Nacaste		Sub-humid	Coastal lagoon	Basin	Circular	0.1	3	Ag	23	18	28	1696														9.69	35.5623				9.69	35.5623
349	349_24	18.7111	-95.8871	18.7111	-95.8871	Gulf of Mexico	Veracruz	Cieneguilla		Sub-humid	Coastal lagoon	Basin	Circular	0.1	3	Lr	23	18	28	1696														4.1	15.047				4.1	15.047
350	350_24	18.8618	-95.9097	18.8618	-95.9097	Gulf of Mexico	Veracruz	La camaronera		Sub-humid	Coastal lagoon	Fringe	Circular	0.1	3	Lr	23	18	28	1696														14.39	52.8113				14.39	52.8113
351	351_25	18.4713	-92.6558	18.605	-92.684	Gulf of Mexico	Tabasco	Pantanos de Centla	Grijalva	Humid	Estuarine-river	Fringe	Circular	0.0154	6	Rm	27			1693	8	9.4	6.6	7					5121			223.88	100.746	107	392.69	98	35	128.45	142	521.14		165	65	238.55	0-15		1m	0.45	4.06
352	352_25					Gulf of Mexico	Tabasco	Pantanos de Centla	Grijalva	Humid	Estuarine-river	Fringe				Rm	27			1693	8	9.4	6.6	7																					15-30			0.53	4.77
353	353_25					Gulf of Mexico	Tabasco	Pantanos de Centla	Grijalva	Humid	Estuarine-river	Fringe				Rm	27			1693																									Total 0-30	0-30
354	354_25					Gulf of Mexico	Tabasco	Pantanos de Centla	Grijalva	Humid	Estuarine-river	Fringe				Rm	27			1693	8	9.4	6.6	7																					30-50	30-50		0.85	5.73
355	355_25					Gulf of Mexico	Tabasco	Pantanos de Centla	Grijalva	Humid	Estuarine-river	Fringe				Rm	27			1693	8	9.4	6.6	7																					50-100	50-100		0.92	0.86
356	356_25	18.389	-93.563	18.6518	-92.4579	Gulf of Mexico	Tabasco	Pantanos de Centla	Boca Pedro Oeste	Humid	Estuarine-river	Fringe	Circular	0.0154	6	Rm	27			1693	3.3	3.5	3.1	7.4					1523			264	118.8	127	466.09	24	22	80.74	149	546.83		107	42	154.14	0-15		1m	0.42	9.91
357	357_25					Gulf of Mexico	Tabasco	Pantanos de Centla	Boca Pedro Oeste	Humid	Estuarine-river	Fringe				Rm	27			1693	3.3	3.5	3.1	7.4																					15-30			0.59	7.52
358	358_25					Gulf of Mexico	Tabasco	Pantanos de Centla	Boca Pedro Oeste	Humid	Estuarine-river	Fringe				Rm	27			1693	3.3	3.5	3.1	7.4																					Total 0-30	0-30
359	359_25					Gulf of Mexico	Tabasco	Pantanos de Centla	Boca Pedro Oeste	Humid	Estuarine-river	Fringe				Rm	27			1693	3.3	3.5	3.1	7.4																					30-50	30-50		0.49	7.71
360	360_25					Gulf of Mexico	Tabasco	Pantanos de Centla	Boca Pedro Oeste	Humid	Estuarine-river	Fringe				Rm	27			1693	3.3	3.5	3.1	7.4																					50-100	50-100		0.39	15.68
361	361_25					Gulf of Mexico	Tabasco	Pantanos de Centla	Boca Pedro Oeste	Humid	Estuarine-river	Fringe				Rm	27			1693	3.3	3.5	3.1	7.4																					>100	>100		0.26	29.24
362	362_25	18.582	-92.672	18.6485	-92.4746	Gulf of Mexico	Tabasco	Pantanos de Centla	Boca Pedro Este	Humid	Estuarine-river	Fringe	Circular	0.0154	6	Rm	27			1693	4	4.5	3.5	7.7					1164			217	97.65	104	381.68	4	18	66.06	122	447.74		83	32	117.44	0-15		1m	0.39	6.39
363	363_25					Gulf of Mexico	Tabasco	Pantanos de Centla	Boca Pedro Este	Humid	Estuarine-river	Fringe				Rm	27			1693	4	4.5	3.5	7.7																					15-30			0.29	14.29
364	364_25					Gulf of Mexico	Tabasco	Pantanos de Centla	Boca Pedro Este	Humid	Estuarine-river	Fringe				Rm	27			1693	4	4.5	3.5	7.7																					Total 0-30	0-30
365	365_25					Gulf of Mexico	Tabasco	Pantanos de Centla	Boca Pedro Este	Humid	Estuarine-river	Fringe				Rm	27			1693	4	4.5	3.5	7.7																					30-50	30-50		0.35	15.77
366	366_25					Gulf of Mexico	Tabasco	Pantanos de Centla	Boca Pedro Este	Humid	Estuarine-river	Fringe				Rm	27			1693	4	4.5	3.5	7.7																					50-100	50-100		0.44	9.67
367	367_25					Gulf of Mexico	Tabasco	Pantanos de Centla	Boca Pedro Este	Humid	Estuarine-river	Fringe				Rm	27			1693	4	4.5	3.5	7.7																					>100	>100		0.49	13.76
368	368_25	18.4087	-92.6445	18.594	-92.4675	Gulf of Mexico	Tabasco	Pantanos de Centla	Sabalo	Humid	Estuarine-river	Riverine	Circular	0.0154	6	Rm	27			1693	13.3	14.1	12.5	6.7					1219			265	119.25	127	466.09	64	48	176.16	175	642.25		154	60	220.2	0-15		1m	0.22	18.24
369	369_25					Gulf of Mexico	Tabasco	Pantanos de Centla	Sabalo	Humid	Estuarine-river	Riverine				Rm	27			1693	13.3	14.1	12.5	6.7																					15-30			0.25	16.79
370	370_25					Gulf of Mexico	Tabasco	Pantanos de Centla	Sabalo	Humid	Estuarine-river	Riverine				Rm	27			1693	13.3	14.1	12.5	6.7																					Total 0-30	0-30
371	371_25					Gulf of Mexico	Tabasco	Pantanos de Centla	Sabalo	Humid	Estuarine-river	Riverine				Rm	27			1693	13.3	14.1	12.5	6.7																					30-50	30-50		0.34	13.39
372	372_25					Gulf of Mexico	Tabasco	Pantanos de Centla	Sabalo	Humid	Estuarine-river	Riverine				Rm	27			1693	13.3	14.1	12.5	6.7																					50-100	50-100		0.32	15.58
373	373_25					Gulf of Mexico	Tabasco	Pantanos de Centla	Sabalo	Humid	Estuarine-river	Riverine				Rm	27			1693	13.3	14.1	12.5	6.7																					>100			0.37	22.47
374	374_25	18.3544	-92.6567	18.4922	-92.4287	Gulf of Mexico	Tabasco	Pantanos de Centla	Manglar Cometa	Humid	Estuarine-river	Riverine	Circular	0.0154	6	Lr	27			1693	4	4.6	3.4	7.1					1821			114	51.3	55	201.85	3	8	29.36	63	231.21		88	34	124.78	0-15		1m	0.12	28.02
375	375_25					Gulf of Mexico	Tabasco	Pantanos de Centla	Manglar Cometa	Humid	Estuarine-river	Riverine				Lr	27			1693	4	4.6	3.4	7.1																					15-30			0.18	28.16
376	376_25					Gulf of Mexico	Tabasco	Pantanos de Centla	Manglar Cometa	Humid	Estuarine-river	Riverine				Lr	27			1693	4	4.6	3.4	7.1																					Total 0-30	0-30
377	377_25					Gulf of Mexico	Tabasco	Pantanos de Centla	Manglar Cometa	Humid	Estuarine-river	Riverine				Lr	27			1693	4	4.6	3.4	7.1																					30-50	30-50		0.33	17.44
378	378_25					Gulf of Mexico	Tabasco	Pantanos de Centla	Manglar Cometa	Humid	Estuarine-river	Riverine				Lr	27			1693	4	4.6	3.4	7.1																					50-100	50-100		0.39	12.74
379	379_25					Gulf of Mexico	Tabasco	Pantanos de Centla	Manglar Cometa	Humid	Estuarine-river	Riverine				Lr	27			1693	4	4.6	3.4	7.1																					>100			0.23	34.44
380	380_25	18.1933	-94.1381	18.595	-92.4484	Gulf of Mexico	Tabasco	Pantanos de Centla	Manglar Gallego	Humid	Estuarine-river	Riverine	Circular	0.0154	6	Lr	27			1693	18.7	20.3	17.1	6.9					6355			117	52.65	56	205.52	8	23	84.41	79	289.93		93	36	132.12	0-15		1m	0.44	8.54
381	381_25					Gulf of Mexico	Tabasco	Pantanos de Centla	Manglar Gallego	Humid	Estuarine-river	Riverine				Lr	27			1693	18.7	20.3	17.1	6.9																					15-30			0.53	7.78
382	382_25					Gulf of Mexico	Tabasco	Pantanos de Centla	Manglar Gallego	Humid	Estuarine-river	Riverine				Lr	27			1693	18.7	20.3	17.1	6.9																					Total 0-30	0-30
383	383_25					Gulf of Mexico	Tabasco	Pantanos de Centla	Manglar Gallego	Humid	Estuarine-river	Riverine				Lr	27			1693	18.7	20.3	17.1	6.9																					30-50	30-50		0.59	6.62
384	384_25					Gulf of Mexico	Tabasco	Pantanos de Centla	Manglar Gallego	Humid	Estuarine-river	Riverine				Lr	27			1693	18.7	20.3	17.1	6.9																					50-100	50-100		0.59	6.03
385	385_25					Gulf of Mexico	Tabasco	Pantanos de Centla	Manglar Gallego	Humid	Estuarine-river	Riverine				Lr	27			1693	18.7	20.3	17.1	6.9																					>100			0.97	2.28
386	386_25	18.1774	-94.1153	18.5671	-92.4322	Gulf of Mexico	Tabasco	Pantanos de Centla	Manglar Vidal	Humid	Estuarine-river	Riverine	Circular	0.0154	6	Rm	27			1693	10.9	13.15	8.3	6.7					2923			255	114.75	122	447.74	156	114	418.38	236	866.12		243	94	344.98	0-15		1m	0.42	12.73
387	387_25					Gulf of Mexico	Tabasco	Pantanos de Centla	Manglar Vidal	Humid	Estuarine-river	Riverine				Rm	27			1693	10.9	13.15	8.3	6.7																					15-30			0.47	10.6
388	388_25					Gulf of Mexico	Tabasco	Pantanos de Centla	Manglar Vidal	Humid	Estuarine-river	Riverine				Rm	27			1693	10.9	13.15	8.3	6.7																					Total 0-30	0-30
389	389_25					Gulf of Mexico	Tabasco	Pantanos de Centla	Manglar Vidal	Humid	Estuarine-river	Riverine				Rm	27			1693	10.9	13.15	8.3	6.7																					30-50	30-50		0.59	6.18
390	390_25					Gulf of Mexico	Tabasco	Pantanos de Centla	Manglar Vidal	Humid	Estuarine-river	Riverine				Rm	27			1693	10.9	13.15	8.3	6.7																					50-100	50-100		0.65	9.59
391	391_25					Gulf of Mexico	Tabasco	Pantanos de Centla	Manglar Vidal	Humid	Estuarine-river	Riverine				Rm	27			1693	10.9	13.15	8.3	6.7																					>100	>100		0.9	2.41
392	392_26	18.5271	-95.0355	18.5271	-95.0355	Gulf of Mexico	Veracruz	Laguna Sontecomapan	1	Sub-humid	Coastal lagoon	Fringe				Rm					14	5	23
393	393_26	18.5164	-95.0073	18.5164	-95.0073	Gulf of Mexico	Veracruz	Laguna Sontecomapan	2	Sub-humid	Coastal lagoon	Basin				Rm					11.5	5	18
394	394_26	18.5301	-95.0097	18.5301	-95.0097	Gulf of Mexico	Veracruz	Laguna Sontecomapan	3	Sub-humid	Coastal lagoon	Basin				Rm					16.5	5	28
395	395_26	18.5293	-95.0067	18.5301	-95.0097	Gulf of Mexico	Veracruz	Laguna Sontecomapan	1	Sub-humid	Coastal lagoon	Fringe				Rm
396	396_26					Gulf of Mexico	Veracruz	Laguna Sontecomapan		Sub-humid	Coastal lagoon	Fringe				Rm
397	397_26					Gulf of Mexico	Veracruz	Laguna Sontecomapan		Sub-humid	Coastal lagoon	Fringe				Rm
398	398_26					Gulf of Mexico	Veracruz	Laguna Sontecomapan		Sub-humid	Coastal lagoon	Fringe				Rm
399	399_26					Gulf of Mexico	Veracruz	Laguna Sontecomapan		Sub-humid	Coastal lagoon	Fringe				Rm
400	400_26					Gulf of Mexico	Veracruz	Laguna Sontecomapan		Sub-humid	Coastal lagoon	Fringe				Rm
401	401_27	19.5653	-96.3886	19.5653	-96.3886	Gulf of Mexico	Veracruz	La mancha	1	Sub-humid	Coastal lagoon	Basin	Cuadrada	0.12	4	Mix
402	402_27					Gulf of Mexico	Veracruz	La mancha		Sub-humid	Coastal lagoon	Basin				Ag
403	403_27					Gulf of Mexico	Veracruz	La mancha		Sub-humid	Coastal lagoon	Basin				Rm
404	404_27	19.5646	-96.3838	19.5646	-96.3838	Gulf of Mexico	Veracruz	La mancha	2	Sub-humid	Coastal lagoon	Basin	Cuadrada	0.12	4	Mix					21.3	30.7	9.5
405	405_27					Gulf of Mexico	Veracruz	La mancha		Sub-humid	Coastal lagoon	Basin				Lr
406	406_27					Gulf of Mexico	Veracruz	La mancha		Sub-humid	Coastal lagoon	Basin				Ag
407	407_27					Gulf of Mexico	Veracruz	La mancha		Sub-humid	Coastal lagoon	Basin				Rm
408	408_27	19.5689	-96.3885	19.5689	-96.3885	Gulf of Mexico	Veracruz	La mancha	3	Sub-humid	Coastal lagoon	Fringe	Cuadrada	0.12	4	Rm					27	30	24
409	409_27	19.5655	-96.3804	19.5655	-96.3804	Gulf of Mexico	Veracruz	La mancha	4	Sub-humid	Coastal lagoon	Basin	Cuadrada	0.12	4	Rm					6.2	10.6	2.1
410	410_28	22.1936	-97.9423	22.1936	-97.9423	Gulf of Mexico	Veracruz	Pueblo Viejo	1	Sub-humid	Coastal lagoon	Fringe																																		0-30	1m
411	411_28	21.605	-97.46	21.605	-97.46	Gulf of Mexico	Veracruz	Tamiahua	2	Sub-humid	Coastal lagoon	Fringe																																		0-30	1m
412	412_28	21.0098	-97.3699	21.0098	-97.3699	Gulf of Mexico	Veracruz	Tampamachoco	3	Sub-humid	Coastal lagoon	Fringe																																		0-30	1m
413	413_29	21.0116	-97.3709	21.0116	-97.3709	Gulf of Mexico	Veracruz	Tampamachoco	1	Sub-humid	Coastal lagoon	Basin			1	Rm																									48.3					0-30	1m		27.7
414	414_29	20.9587	-97.3155	20.9587	-97.3155	Gulf of Mexico	Veracruz	Tampamachoco	2	Sub-humid	Estuarine-river	Riverine			1	Ag																									85.7					0-30	1m		49.2
415	415_30	20.9364	-97.3327	20.929	-97.3336	Gulf of Mexico	Veracruz	Ejido Tumilco	1	Sub-humid	Estuarine-river	Basin	Rectangular	0.01	20	Rm										6.19	7.25		1095	22.1191	24220.4	24.2204	10.8992	40.6	149.002				40.6	149.002
416	416_30					Gulf of Mexico	Veracruz	Ejido Tumilco		Sub-humid	Estuarine-river	Basin				Ag										8.32	16.73		425	120.926	51393.4	51.3934	23.127	23.127	84.8762				23.127
417	417_30					Gulf of Mexico	Veracruz	Ejido Tumilco		Sub-humid	Estuarine-river	Basin				Lr										6.44	11.34		330	44.3005	14619.2	14.6192	6.57862	6.57862	24.1435				6.57862
418	418_17	23.7734	-97.7799	23.7733	-97.7798	Gulf of Mexico	Veracruz	Soto la Marina	2	Arid	Estuarine-river	Riverine	Cuadrada	0.01	11	Mix										4.48	7.34	16.01	7190	22.754	163601	163.601	73.6205	73.6205	270.187				73.6205	270.187
419	419_17					Gulf of Mexico	Veracruz	Soto la Marina		Arid	Estuarine-river	Riverine				Rm
420	420_17					Gulf of Mexico	Veracruz	Soto la Marina		Arid	Estuarine-river	Riverine				Ag
421	421_17					Gulf of Mexico	Veracruz	Soto la Marina		Arid	Estuarine-river	Riverine				Lr
422	422_17	23.751	-97.754	23.7446	-97.7596	Gulf of Mexico	Veracruz	Laguna Morales	3	Arid	Coastal lagoon	Fringe	Cuadrada	0.01	8	Mix										2.94	4.38	16.66	8287	9.30955	77148.3	77.1483	34.7167	34.7167	127.41				34.7167	127.41
423	423_17					Gulf of Mexico	Veracruz	Laguna Morales		Arid	Coastal lagoon	Fringe				Rm
424	424_17					Gulf of Mexico	Veracruz	Laguna Morales		Arid	Coastal lagoon	Fringe				Lr
425	425_17					Gulf of Mexico	Veracruz	Laguna Morales		Arid	Coastal lagoon	Fringe				Ag
426	426_32	20.2833	-96.8667	20.2833	-96.8667	Gulf of Mexico	Veracruz	Tecolutla	1	Humid	Estuarine-river	Riverine			1	Mix																														0-30	1m		13.3
427	427_32					Gulf of Mexico	Veracruz	Tecolutla	1	Humid	Estuarine-river	Riverine				Rm
428	428_32					Gulf of Mexico	Veracruz	Tecolutla	1	Humid	Estuarine-river	Riverine				Lr
429	429_32	20.0833	-96.6833	20.0833	-96.6833	Gulf of Mexico	Veracruz	Vega de Alatorre	2	Humid	Estuarine-river	Riverine			1	Mix																														0-30	1m		5.88
430	430_32					Gulf of Mexico	Veracruz	Vega de Alatorre	2	Humid	Estuarine-river	Riverine				Rm
431	431_32					Gulf of Mexico	Veracruz	Vega de Alatorre	2	Humid	Estuarine-river	Riverine				Ag
432	432_33	23.45	-97.7667	23.45	-97.7667	Gulf of Mexico	Veracruz	La Pesca	1	Arid	Coastal lagoon	Basin				Ag					49.6
433	433_33	22.1333	-97.8167	22.1333	-97.8167	Gulf of Mexico	Veracruz	Tampico	2	Sub-humid	Coastal lagoon	Basin				Ag					48.2
434	434_33	21.4	-97.507	21.4	-97.5	Gulf of Mexico	Veracruz	Tamiahua	3	Sub-humid	Coastal lagoon	Basin				Ag					64.5
435	435_33	20.594	-97.133	20.75	-97.2167	Gulf of Mexico	Veracruz	Barra Galindo	4	Humid	Coastal lagoon	Basin				Ag					39.4
436	436_33	19.4667	-96.3333	19.4667	-96.3333	Gulf of Mexico	Veracruz	El Llano	5	Sub-humid	Coastal lagoon	Basin				Ag					59.6
437	437_33	18.822	-95.86	19.35	-96.3	Gulf of Mexico	Veracruz	La Mancha	6	Sub-humid	Coastal lagoon	Basin				Ag					52.8
438	438_33	18.5333	-95.0167	18.5333	-95.0167	Gulf of Mexico	Veracruz	Sontecomapan	7	Sub-humid	Coastal lagoon	Basin				Ag					19.9
439	439_33	18.1833	-94.6833	18.1833	-94.6833	Gulf of Mexico	Veracruz	El Ostion	8	Sub-humid	Coastal lagoon	Basin				Ag					40.8
440	440_33	18.1833	-94.1	18.1833	-94.1	Gulf of Mexico	Veracruz	Agua Dulce	9	Humid	Estuarine-river	Riverine				Ag					32.8
441	441_34	19.5667	-96.3878	19.5667	-96.3878	Gulf of Mexico	Veracruz	La mancha	SUR	Sub-humid	Coastal lagoon	Fringe	Metodo de cuadrantes en un punto central		6	Rm	26	22	29	1350		45	3			15	24.49	47.1	992	523.913	519721	519.721	233.875	233.875	858.32				233.875	858.32
442	442_34	19.563	-96.387	19.563	-96.387	Gulf of Mexico	Veracruz	La mancha	SUR	Sub-humid	Coastal lagoon	Fringe	Metodo de cuadrantes en un punto central		6	Mix	26	22	29	1350		45	3			6	14.58	16.7	671	136.037	91280.9	91.2809	41.0764	41.0764	150.75				41.0764	150.75
443	443_34	19.56	-96.387	19.56	-96.387	Gulf of Mexico	Veracruz	La mancha	SUR	Sub-humid	Coastal lagoon	Basin	Metodo de cuadrantes en un punto central		6	Mix	26	22	29	1350		45	3			5	7.98	5	720	20.4614	14732.2	14.7322	6.62949	6.62949	24.3302				6.62949	24.3302
444	444_34	19.556	-96.389	19.556	-96.389	Gulf of Mexico	Veracruz	La mancha	SUR	Sub-humid	Coastal lagoon	Basin	Metodo de cuadrantes en un punto central		6	Ag	26	22	29	1350		45	3			2	4.37	1.5	35000	4.82262	168792	168.792	75.9563	75.9563	278.76				75.9563	278.76
445	445_34	19.5765	-96.3885	19.5765	-96.3885	Gulf of Mexico	Veracruz	La mancha	CENTRO	Sub-humid	Coastal lagoon	Basin	Metodo de cuadrantes en un punto central		6	Rm	26	22	29	1350		46	10.6			7	9.44	7	524	43.9355	23022.2	23.0222	10.36	10.36	38.0211				10.36	38.0211
446	446_34	19.581	-96.388	19.581	-96.388	Gulf of Mexico	Veracruz	La mancha	CENTRO	Sub-humid	Coastal lagoon	Fringe	Metodo de cuadrantes en un punto central		6	Ag	26	22	29	1350		46	10.7			13	14.71	17	376	88.797	33387.7	33.3877	15.0245	15.0245	55.1398				15.0245	55.1398
447	447_34	19.595	-96.387	19.595	-96.387	Gulf of Mexico	Veracruz	La mancha	NORTE	Sub-humid	Coastal lagoon	Basin	Metodo de cuadrantes en un punto central		6	Rm	26	22	29	1350		24.5	10			4.5	5.41	2.3	143	10.3324	1477.53	1.47753	0.664889	0.664889	2.44014				0.664889	2.44014
448	448_34	19.591	-96.3854	19.591	-96.3854	Gulf of Mexico	Veracruz	La mancha	NORTE	Sub-humid	Coastal lagoon	Basin	Metodo de cuadrantes en un punto central		6	Mix	26	22	29	1350		24.6	10			11	15.47	18.8	712	158.695	112991	112.991	50.8458	50.8458	186.604				50.8458	186.604
449	449_35	20.9253	-97.3368	20.9253	-97.3368	Gulf of Mexico	Veracruz	Tuxpan	Cerro Tumilco	Sub-humid	Estuarine-river	Riverine	Rectangular	0.01	20	Mix
450	450_35					Gulf of Mexico	Veracruz	Tuxpan	Cerro Tumilco	Sub-humid	Estuarine-river	Riverine				Rm										6.19	7.25		1095	22.1191	24220.4	24.2204	10.8992	10.8992	40				10.8992	40
451	451_35					Gulf of Mexico	Veracruz	Tuxpan	Cerro Tumilco	Sub-humid	Estuarine-river	Riverine				Lr										6.44	11.34		330	44.3005	14619.2	14.6192	6.57862	6.57862	24.1435				6.57862
452	452_35					Gulf of Mexico	Veracruz	Tuxpan	Cerro Tumilco	Sub-humid	Estuarine-river	Riverine				Ag										8.32	16.73		425	120.926	51393.4	51.3934	23.127	23.127	84.8762				23.127
453	453_36	20.9588	-97.3116	20.9588	-97.3116	Gulf of Mexico	Veracruz	Jacome-Tampamachoco	1	Sub-humid	Estuarine-river	Riverine	Cuadrada	0.01	19	Ce										3.1	8.7		1047	25.1753	26358.5	26.3585	11.8613	11.8613	43.5311				11.8613	43.5311
454	454_37	22.2067	-97.9045	22.2067	-97.9045	Gulf of Mexico	Veracruz	Pueblo Viejo-Tamiahua	Pueblo viejo	Sub-humid	Coastal lagoon	Basin	Cuadrada	0.01	1	Mix					43.5						5.06		1640	6.85629	11244.3	11.2443	5.05994	5.05994	18.57				5.05994	18.57	7.5				30	0-30	1m	0.38	4.30684
455	455_37					Gulf of Mexico	Veracruz	Pueblo Viejo-Tamiahua	Pueblo viejo	Sub-humid	Coastal lagoon	Basin				Ag
456	456_37					Gulf of Mexico	Veracruz	Pueblo Viejo-Tamiahua	Pueblo viejo	Sub-humid	Coastal lagoon	Basin				Rm
457	457_37					Gulf of Mexico	Veracruz	Pueblo Viejo-Tamiahua	Pueblo viejo	Sub-humid	Coastal lagoon	Basin	Cuadrada	0.01	1	Lr
458	458_37	22.0918	-97.8609	22.0918	-97.8609	Gulf of Mexico	Veracruz	Pueblo Viejo-Tamiahua	Tamiahua	Sub-humid	Coastal lagoon	Basin	Cuadrada	0.01	1	Mix					43.5						6.6		2350	12.9728	30486.1	30.4861	13.7187	13.7187	50.3477				13.7187	50.3477	7.5				30	0-30	1m	0.38	4.30684
459	459_37					Gulf of Mexico	Veracruz	Pueblo Viejo-Tamiahua	Tamiahua	Sub-humid	Coastal lagoon	Basin				Ag
460	460_37					Gulf of Mexico	Veracruz	Pueblo Viejo-Tamiahua	Tamiahua	Sub-humid	Coastal lagoon	Basin				Rm
461	461_37	20.9906	-97.3351	20.9906	-97.3351	Gulf of Mexico	Veracruz	Tuxpan	Tumilco	Sub-humid	Coastal lagoon	Basin	Cuadrada	0.01	1	Mix					45.5						5.99		2167	10.279	22274.7	22.2747	10.0236	10.0236	36.7866				10.0236	36.7866	24.25				30	0-30	1m	0.38	13.9255
462	462_37					Gulf of Mexico	Veracruz	Tuxpan	Tumilco	Sub-humid	Coastal lagoon	Basin				Ag
463	463_37					Gulf of Mexico	Veracruz	Tuxpan	Tumilco	Sub-humid	Coastal lagoon	Basin				Rm
464	464_37					Gulf of Mexico	Veracruz	Tuxpan	Tumilco	Sub-humid	Coastal lagoon	Basin				Lr
465	465_37	20.4646	-97.0007	20.4646	-97.0007	Gulf of Mexico	Veracruz	Tecolutla	Tecolutla	Humid	Estuarine-river	Basin	Cuadrada	0.01	1	Mix					14.75						4.46		2917	5.06444	14773	14.773	6.64784	6.64784	24.3976				6.64784	24.3976	20.7				30	0-30	1m	0.38	11.8869
466	466_37					Gulf of Mexico	Veracruz	Tecolutla	Tecolutla	Humid	Estuarine-river	Basin				Ag
467	467_37					Gulf of Mexico	Veracruz	Tecolutla	Tecolutla	Humid	Estuarine-river	Basin				Rm
468	468_37					Gulf of Mexico	Veracruz	Tecolutla	Tecolutla	Humid	Estuarine-river	Basin				Lr
469	469_37	20.4607	-97	20.4607	-97	Gulf of Mexico	Veracruz	Tecolutla	Nautla	Humid	Estuarine-river	Basin	Cuadrada	0.01	1	Mix					14.75						6.98		2425	13.1678	31932	31.932	14.3694	14.3694	52.7357				14.3694	52.7357	20.7				30	0-30	1m	0.38	11.8869
470	470_37					Gulf of Mexico	Veracruz	Tecolutla	Nautla	Humid	Estuarine-river	Basin				Ag
471	471_37					Gulf of Mexico	Veracruz	Tecolutla	Nautla	Humid	Estuarine-river	Basin				Rm
472	472_37					Gulf of Mexico	Veracruz	Tecolutla	Nautla	Humid	Estuarine-river	Basin				Lr
473	473_37	19.6552	-96.4107	19.6552	-96.4107	Gulf of Mexico	Veracruz	La Mancha-El Llano	La Mancha	Sub-humid	Coastal lagoon	Basin	Cuadrada	0.01	1	Mix					30						6.18		2100	11.079	23265.9	23.2659	10.4697	10.4697	38.4236				10.4697	38.4236	9.8				30	0-30	1m	0.38	5.62761
474	474_37					Gulf of Mexico	Veracruz	La Mancha-El Llano	La Mancha	Sub-humid	Coastal lagoon	Basin				Ag
475	475_37					Gulf of Mexico	Veracruz	La Mancha-El Llano	La Mancha	Sub-humid	Coastal lagoon	Basin				Rm
476	476_37	19.651	-96.411	19.651	-96.411	Gulf of Mexico	Veracruz	La Mancha-El Llano	El llano	Sub-humid	Coastal lagoon	Basin	Cuadrada	0.01	1	Ag					30						7		3600	14.9404	53785.6	53.7856	24.2035	24.2035	88.8269				24.2035	88.8269	9.8				30	0-30	1m	0.38	5.62761
477	477_37	21.454	-97.5164	21.454	-97.5164	Gulf of Mexico	Veracruz	Tamiahua-Pueblo viejo	Pueblo viejo	Sub-humid	Estuarine-river	Riverine	Cuadrada	0.01	1	Mix											18.88	28	1300	266.375	346287	346.287	155.829	155.829	571.893				155.829	571.893	16.5				30	0-30	1m	0.38	9.47506
478	478_37					Gulf of Mexico	Veracruz	Tamiahua-Pueblo viejo	Pueblo viejo	Sub-humid	Estuarine-river	Riverine				Rm
479	479_37					Gulf of Mexico	Veracruz	Tamiahua-Pueblo viejo	Pueblo viejo	Sub-humid	Estuarine-river	Riverine				Lr
480	480_37					Gulf of Mexico	Veracruz	Tamiahua-Pueblo viejo	Pueblo viejo	Sub-humid	Estuarine-river	Riverine				Ag
481	481_37	21.451	-97.497	21.451	-97.497	Gulf of Mexico	Veracruz	Tamiahua-Pueblo viejo	Pueblo viejo	Sub-humid	Estuarine-river	Basin	Cuadrada	0.01	1	Mix											15.96	20	3400	107.996	367186	367.186	165.234	165.234	606.407				165.234	606.407
482	482_37					Gulf of Mexico	Veracruz	Tamiahua-Pueblo viejo	Pueblo viejo	Sub-humid	Estuarine-river	Basin				Rm
483	483_37					Gulf of Mexico	Veracruz	Tamiahua-Pueblo viejo	Pueblo viejo	Sub-humid	Estuarine-river	Basin				Lr
484	484_37					Gulf of Mexico	Veracruz	Tamiahua-Pueblo viejo	Pueblo viejo	Sub-humid	Estuarine-river	Basin				Ag
485	485_37	21.0418	-97.3748	21.0418	-97.3748	Gulf of Mexico	Veracruz	Tuxpan	Tumilco	Sub-humid	Coastal lagoon	Basin	Cuadrada	0.01	1	Mix					22.5						22.28	39	1600	240.505	384808	384.808	173.164	173.164	635.511				173.164	635.511	16.5				30	0-30	1m	0.38	9.47506
486	486_37					Gulf of Mexico	Veracruz	Tuxpan	Tumilco	Sub-humid	Coastal lagoon	Basin				Rm
487	487_37					Gulf of Mexico	Veracruz	Tuxpan	Tumilco	Sub-humid	Coastal lagoon	Basin				Lr
488	488_37					Gulf of Mexico	Veracruz	Tuxpan	Tumilco	Sub-humid	Coastal lagoon	Basin				Ag
489	489_37	21.0529	-97.3891	21.0529	-97.3891	Gulf of Mexico	Veracruz	Tuxpan	Tumilco	Sub-humid	Coastal lagoon	Riverine	Cuadrada	0.01	1	Mix											13.82	15	2000	68.0388	136078	136.078	61.2349	61.2349	224.732				61.2349	224.732
490	490_37					Gulf of Mexico	Veracruz	Tuxpan	Tumilco	Sub-humid	Coastal lagoon	Riverine				Rm
491	491_37					Gulf of Mexico	Veracruz	Tuxpan	Tumilco	Sub-humid	Coastal lagoon	Riverine				Lr
492	492_37					Gulf of Mexico	Veracruz	Tuxpan	Tumilco	Sub-humid	Coastal lagoon	Riverine				Ag
493	493_37	20.309	-96.912	20.309	-96.912	Gulf of Mexico	Veracruz	Tuxpan	Tampamachoco	Humid	Estuarine-river	Basin	Cuadrada	0.01	1	Mix											16.74	22	1600	121.099	193759	193.759	87.1914	87.1914	319.992				87.1914	319.992
494	494_37					Gulf of Mexico	Veracruz	Tuxpan	Tampamachoco	Humid	Estuarine-river	Basin				Rm
495	495_37					Gulf of Mexico	Veracruz	Tuxpan	Tampamachoco	Humid	Estuarine-river	Basin				Lr
496	496_37					Gulf of Mexico	Veracruz	Tuxpan	Tampamachoco	Humid	Estuarine-river	Basin				Ag
497	497_37	20.3226	-96.8919	20.3226	-96.8919	Gulf of Mexico	Veracruz	Tuxpan	Tampamachoco	Humid	Estuarine-river	Riverine	Cuadrada	0.01	1	Mix											15.96	20	2000	172.097	344194	344.194	154.887	154.887	568.437				154.887	568.437
498	498_37					Gulf of Mexico	Veracruz	Tuxpan	Tampamachoco	Humid	Estuarine-river	Riverine				Rm
499	499_37					Gulf of Mexico	Veracruz	Tuxpan	Tampamachoco	Humid	Estuarine-river	Riverine				Lr
500	500_37					Gulf of Mexico	Veracruz	Tuxpan	Tampamachoco	Humid	Estuarine-river	Riverine				Ag
501	501_37	20.456	-97.01	20.456	-97.01	Gulf of Mexico	Veracruz	Tecolutla	Tecolutla	Humid	Estuarine-river	Riverine	Cuadrada	0.01	1	Mix											20.19	32	1600	189.869	303791	303.791	136.706	136.706	501.711				136.706	501.711
502	502_37					Gulf of Mexico	Veracruz	Tecolutla	Tecolutla	Humid	Estuarine-river	Riverine				Rm
503	503_37					Gulf of Mexico	Veracruz	Tecolutla	Tecolutla	Humid	Estuarine-river	Riverine				Lr
504	504_37					Gulf of Mexico	Veracruz	Tecolutla	Tecolutla	Humid	Estuarine-river	Riverine				Ag
505	505_37	20.4635	-97.0064	20.4635	-97.0064	Gulf of Mexico	Veracruz	Tecolutla	Tecolutla	Humid	Estuarine-river	Riverine	Cuadrada	0.01	1	Mix											13.82	15	2000	118.361	236722	236.722	106.525	106.525	390.947				106.525	390.947
506	506_37					Gulf of Mexico	Veracruz	Tecolutla	Tecolutla	Humid	Estuarine-river	Riverine				Rm
507	507_37					Gulf of Mexico	Veracruz	Tecolutla	Tecolutla	Humid	Estuarine-river	Riverine				Lr
508	508_37					Gulf of Mexico	Veracruz	Tecolutla	Tecolutla	Humid	Estuarine-river	Riverine				Ag
509	509_37	20.463	-97.014	20.463	-97.014	Gulf of Mexico	Veracruz	Tecolutla	Nautla	Humid	Estuarine-river	Riverine	Cuadrada	0.01	1	Mix											22.57	40	1300	423.711	550825	550.825	247.871	247.871	909.687				247.871	909.687
510	510_37					Gulf of Mexico	Veracruz	Tecolutla	Nautla	Humid	Estuarine-river	Riverine				Rm
511	511_37					Gulf of Mexico	Veracruz	Tecolutla	Nautla	Humid	Estuarine-river	Riverine				Lr
512	512_37					Gulf of Mexico	Veracruz	Tecolutla	Nautla	Humid	Estuarine-river	Riverine				Ag
513	513_37	20.4607	-97.0255	20.4607	-97.0255	Gulf of Mexico	Veracruz	Tecolutla	Nautla	Humid	Estuarine-river	Basin	Cuadrada	0.01	1	Mix											22.57	40	1600	248.087	396939	396.939	178.623	178.623	655.545				178.623	655.545
514	514_37					Gulf of Mexico	Veracruz	Tecolutla	Nautla	Humid	Estuarine-river	Basin				Rm
515	515_37					Gulf of Mexico	Veracruz	Tecolutla	Nautla	Humid	Estuarine-river	Basin				Lr
516	516_37					Gulf of Mexico	Veracruz	Tecolutla	Nautla	Humid	Estuarine-river	Basin				Ag
517	517_37	19.5969	-96.3952	19.5969	-96.3952	Gulf of Mexico	Veracruz	La mancha-El llano	La mancha	Sub-humid	Coastal lagoon	Fringe	Cuadrada	0.01	1	Mix					18.5						15.14	18	2000	150.043	300086	300.086	135.039	135.039	495.592				135.039	495.592	20.25				30	0-30	1m	0.38	11.6285
518	518_37					Gulf of Mexico	Veracruz	La mancha-El llano	La mancha	Sub-humid	Coastal lagoon	Fringe				Rm
519	519_37					Gulf of Mexico	Veracruz	La mancha-El llano	La mancha	Sub-humid	Coastal lagoon	Fringe				Lr
520	520_37					Gulf of Mexico	Veracruz	La mancha-El llano	La mancha	Sub-humid	Coastal lagoon	Fringe				Ag
521	521_37	19.646	-96.411	19.646	-96.411	Gulf of Mexico	Veracruz	La mancha-El llano	La mancha	Sub-humid	Coastal lagoon	Basin	Cuadrada	0.01	1	Mix											22.57	40	1600	248.087	396939	396.939	178.623	178.623	655.545				178.623	655.545
522	522_37					Gulf of Mexico	Veracruz	La mancha-El llano	La mancha	Sub-humid	Coastal lagoon	Basin				Rm
523	523_37					Gulf of Mexico	Veracruz	La mancha-El llano	La mancha	Sub-humid	Coastal lagoon	Basin				Lr
524	524_37					Gulf of Mexico	Veracruz	La mancha-El llano	La mancha	Sub-humid	Coastal lagoon	Basin				Ag
525	525_37	19.642	-96.403	19.642	-96.403	Gulf of Mexico	Veracruz	La mancha-El llano	El llano	Sub-humid	Coastal lagoon	Basin	Cuadrada	0.01	1	Mix											23.12	42	1600	262.844	420551	420.551	189.248	189.248	694.54				189.248	694.54
526	526_37					Gulf of Mexico	Veracruz	La mancha-El llano	El llano	Sub-humid	Coastal lagoon	Basin				Rm
527	527_37					Gulf of Mexico	Veracruz	La mancha-El llano	El llano	Sub-humid	Coastal lagoon	Basin				Lr
528	528_37					Gulf of Mexico	Veracruz	La mancha-El llano	El llano	Sub-humid	Coastal lagoon	Basin				Ag
529	529_37	19.6949	-96.4076	19.6949	-96.4076	Gulf of Mexico	Veracruz	La mancha-El llano	El llano	Sub-humid	Estuarine-river	Riverine	Cuadrada	0.01	1	Mix					18.5						22	38	1300	396.449	515383	515.383	231.922	231.922	851.156				231.922	851.156
530	530_37					Gulf of Mexico	Veracruz	La mancha-El llano	El llano	Sub-humid	Estuarine-river	Riverine				Rm
531	531_37					Gulf of Mexico	Veracruz	La mancha-El llano	El llano	Sub-humid	Estuarine-river	Riverine				Lr
532	532_37					Gulf of Mexico	Veracruz	La mancha-El llano	El llano	Sub-humid	Estuarine-river	Riverine				Ag
533	533_37	19.0141	-96.0514	19.0141	-96.0514	Gulf of Mexico	Veracruz	Lag. Mandiga	Mandiga grande	Sub-humid	Coastal lagoon	Basin	Cuadrada	0.01	1	Mix					11						23.67	44	1600	278.102	444963	444.963	200.233	200.233	734.856				200.233	734.856	41				30	0-30	1m	0.38	23.5441
534	534_37					Gulf of Mexico	Veracruz	Lag. Mandiga	Mandiga grande	Sub-humid	Coastal lagoon	Basin				Rm
535	535_37					Gulf of Mexico	Veracruz	Lag. Mandiga	Mandiga grande	Sub-humid	Coastal lagoon	Basin				Lr
536	536_37					Gulf of Mexico	Veracruz	Lag. Mandiga	Mandiga grande	Sub-humid	Coastal lagoon	Basin				Ag
537	537_37	18.7286	-95.776	18.7286	-95.776	Gulf of Mexico	Veracruz	Lag. Mandiga	Mandiga grande	Sub-humid	Estuarine-river	Riverine	Cuadrada	0.01	1	Mix											17.84	25	1300	229.887	298853	298.853	134.484	134.484	493.556				134.484	493.556
538	538_37					Gulf of Mexico	Veracruz	Lag. Mandiga	Mandiga grande	Sub-humid	Estuarine-river	Riverine				Rm
539	539_37					Gulf of Mexico	Veracruz	Lag. Mandiga	Mandiga grande	Sub-humid	Estuarine-river	Riverine				Lr
540	540_37					Gulf of Mexico	Veracruz	Lag. Mandiga	Mandiga grande	Sub-humid	Estuarine-river	Riverine				Ag
541	541_37	19.0555	-96.0814	19.0555	-96.0814	Gulf of Mexico	Veracruz	Lag. Mandiga	Mandiga chica	Sub-humid	Coastal lagoon	Basin	Cuadrada	0.01	1	Mix											28.77	65	1300	444.205	577467	577.467	259.86	259.86	953.686				259.86	953.686
542	542_37					Gulf of Mexico	Veracruz	Lag. Mandiga	Mandiga chica	Sub-humid	Coastal lagoon	Basin				Rm
543	543_37					Gulf of Mexico	Veracruz	Lag. Mandiga	Mandiga chica	Sub-humid	Coastal lagoon	Basin				Lr
544	544_37					Gulf of Mexico	Veracruz	Lag. Mandiga	Mandiga chica	Sub-humid	Coastal lagoon	Basin				Ag
545	545_37	19.0567	-96.0848	19.0567	-96.0848	Gulf of Mexico	Veracruz	Lag. Mandiga	Mandiga chica	Sub-humid	Coastal lagoon	Fringe	Cuadrada	0.01	1	Mix											15.14	18	2000	150.043	300086	300.086	135.039	135.039	495.592				135.039	495.592
546	546_37					Gulf of Mexico	Veracruz	Lag. Mandiga	Mandiga chica	Sub-humid	Coastal lagoon	Fringe				Rm
547	547_37					Gulf of Mexico	Veracruz	Lag. Mandiga	Mandiga chica	Sub-humid	Coastal lagoon	Fringe				Lr
548	548_37					Gulf of Mexico	Veracruz	Lag. Mandiga	Mandiga chica	Sub-humid	Coastal lagoon	Fringe				Ag
549	549_37	18.7402	-95.7833	18.7402	-95.7833	Gulf of Mexico	Veracruz	Sist. Lag. Alvarado	Boca Jupiter	Sub-humid	Coastal lagoon	Fringe	Cuadrada	0.01	1	Mix											22	38	1300	396.449	515383	515.383	231.922	231.922	851.156				231.922	851.156
550	550_37					Gulf of Mexico	Veracruz	Sist. Lag. Alvarado	Boca Jupiter	Sub-humid	Coastal lagoon	Fringe				Rm
551	551_37					Gulf of Mexico	Veracruz	Sist. Lag. Alvarado	Boca Jupiter	Sub-humid	Coastal lagoon	Fringe				Lr
552	552_37					Gulf of Mexico	Veracruz	Sist. Lag. Alvarado	Boca Jupiter	Sub-humid	Coastal lagoon	Fringe				Ag
553	553_37	18.7385	-95.7854	18.7385	-95.7854	Gulf of Mexico	Veracruz	Sist. Lag. Alvarado	Boca Jupiter	Sub-humid	Coastal lagoon	Basin				Mix					11						22.57	40	1600	248.087	396939	396.939	178.623	178.623	655.545				178.623	655.545	41				30	0-30	1m	0.38	23.5441
554	554_37					Gulf of Mexico	Veracruz	Sist. Lag. Alvarado	Boca Jupiter	Sub-humid	Coastal lagoon	Basin				Rm
555	555_37					Gulf of Mexico	Veracruz	Sist. Lag. Alvarado	Boca Jupiter	Sub-humid	Coastal lagoon	Basin				Lr
556	556_37					Gulf of Mexico	Veracruz	Sist. Lag. Alvarado	Boca Jupiter	Sub-humid	Coastal lagoon	Basin				Ag
557	557_37	18.7461	-95.7656	18.7461	-95.7656	Gulf of Mexico	Veracruz	Sist. Lag. Alvarado	Lag. Baja	Sub-humid	Coastal lagoon	Fringe	Cuadrada	0.01	1	Mix											19.54	30	1300	291.267	378648	378.648	170.391	170.391	625.337				170.391	625.337
558	558_37					Gulf of Mexico	Veracruz	Sist. Lag. Alvarado	Lag. Baja	Sub-humid	Coastal lagoon	Fringe				Rm
559	559_37					Gulf of Mexico	Veracruz	Sist. Lag. Alvarado	Lag. Baja	Sub-humid	Coastal lagoon	Fringe				Lr
560	560_37					Gulf of Mexico	Veracruz	Sist. Lag. Alvarado	Lag. Baja	Sub-humid	Coastal lagoon	Fringe				Ag
561	561_37	18.746	-95.7698	18.746	-95.7698	Gulf of Mexico	Veracruz	Sist. Lag. Alvarado	Lag. Baja	Sub-humid	Coastal lagoon	Basin	Cuadrada	0.01	1	Mix											15.96	20	1600	107.996	172793	172.793	77.757	77.757	285.368				77.757	285.368
562	562_37					Gulf of Mexico	Veracruz	Sist. Lag. Alvarado	Lag. Baja	Sub-humid	Coastal lagoon	Basin				Rm
563	563_37					Gulf of Mexico	Veracruz	Sist. Lag. Alvarado	Lag. Baja	Sub-humid	Coastal lagoon	Basin				Lr
564	564_37					Gulf of Mexico	Veracruz	Sist. Lag. Alvarado	Lag. Baja	Sub-humid	Coastal lagoon	Basin				Ag
565	565_37	18.53	-95.0102	18.53	-95.0102	Gulf of Mexico	Veracruz	Laguna de Sontecomapan	Costa norte	Sub-humid	Coastal lagoon	Basin	Cuadrada	0.01	1	Mix					22.5						28.77	65	1600	444.205	710728	710.728	319.828	319.828	1173.77				319.828	1173.77	16.05				30	0-30	1m	0.38	9.21665
566	566_37					Gulf of Mexico	Veracruz	Laguna de Sontecomapan	Costa norte	Sub-humid	Coastal lagoon	Basin				Rm
567	567_37					Gulf of Mexico	Veracruz	Laguna de Sontecomapan	Costa norte	Sub-humid	Coastal lagoon	Basin				Lr
568	568_37					Gulf of Mexico	Veracruz	Laguna de Sontecomapan	Costa norte	Sub-humid	Coastal lagoon	Basin				Ag
569	569_37	18.5319	-95.0093	18.5319	-95.0093	Gulf of Mexico	Veracruz	Laguna de Sontecomapan	Costa norte	Sub-humid	Coastal lagoon	Fringe	Cuadrada	0.01	1	Mix											23.12	42	2000	451.083	902166	902.166	405.975	405.975	1489.93				405.975	1489.93
570	570_37					Gulf of Mexico	Veracruz	Laguna de Sontecomapan	Costa norte	Sub-humid	Coastal lagoon	Fringe				Rm
571	571_37					Gulf of Mexico	Veracruz	Laguna de Sontecomapan	Costa norte	Sub-humid	Coastal lagoon	Fringe				Lr
572	572_37					Gulf of Mexico	Veracruz	Laguna de Sontecomapan	Costa norte	Sub-humid	Coastal lagoon	Fringe				Ag
573	573_37	18.5361	-95.031	18.5361	-95.031	Gulf of Mexico	Veracruz	Laguna de Sontecomapan	El cacahuate	Sub-humid	Coastal lagoon	Basin	Cuadrada	0.01	1	Mix											31.92	80	1300	570.005	741007	741.007	333.453	333.453	1223.77				333.453	1223.77
574	574_37					Gulf of Mexico	Veracruz	Laguna de Sontecomapan	El cacahuate	Sub-humid	Coastal lagoon	Basin				Rm
575	575_37					Gulf of Mexico	Veracruz	Laguna de Sontecomapan	El cacahuate	Sub-humid	Coastal lagoon	Basin				Lr
576	576_37					Gulf of Mexico	Veracruz	Laguna de Sontecomapan	El cacahuate	Sub-humid	Coastal lagoon	Basin				Ag
577	577_37	18.5556	-94.9828	18.5556	-94.9828	Gulf of Mexico	Veracruz	Laguna de Sontecomapan	El cacahuate	Sub-humid	Coastal lagoon	Fringe	Cuadrada	0.01	1	Mix											31.92	80	1300	309.849	402804	402.804	181.262	181.262	665.23				181.262	665.23
578	578_37					Gulf of Mexico	Veracruz	Laguna de Sontecomapan	El cacahuate	Sub-humid	Coastal lagoon	Fringe				Rm
579	579_37					Gulf of Mexico	Veracruz	Laguna de Sontecomapan	El cacahuate	Sub-humid	Coastal lagoon	Fringe				Lr
580	580_37					Gulf of Mexico	Veracruz	Laguna de Sontecomapan	El cacahuate	Sub-humid	Coastal lagoon	Fringe				Ag
581	581_37	18.1757	-94.6202	18.1757	-94.6202	Gulf of Mexico	Veracruz	Laguna del Ostion	Huazuntlan	Sub-humid	Coastal lagoon	Basin	Cuadrada	0.01	1	Mix											29.85	70	1600	286.977	459164	459.164	206.624	206.624	758.309				206.624	758.309
582	582_37					Gulf of Mexico	Veracruz	Laguna del Ostion	Huazuntlan	Sub-humid	Coastal lagoon	Basin				Rm
583	583_37					Gulf of Mexico	Veracruz	Laguna del Ostion	Huazuntlan	Sub-humid	Coastal lagoon	Basin				Lr
584	584_37					Gulf of Mexico	Veracruz	Laguna del Ostion	Huazuntlan	Sub-humid	Coastal lagoon	Basin				Ag
585	585_38	18.1983	-94.0251	18.1983	-94.0251	Gulf of Mexico	Veracruz	Aquiles Serdán	Aquiles Serdán	Humid	Estuarine-river	Riverine	Cuadrada		5	Mix											33							180.08	660.894				180.08	660.894
586	586_38					Gulf of Mexico	Veracruz	Aquiles Serdán	Aquiles Serdán	Humid	Estuarine-river	Riverine				Ag										12	27			308	381.42	117477	117.48	52.86
587	587_38					Gulf of Mexico	Veracruz	Aquiles Serdán	Aquiles Serdán	Humid	Estuarine-river	Riverine				Rm										14	26			331	612.09	202603	202.6	91.17
588	588_38					Gulf of Mexico	Veracruz	Aquiles Serdán	Aquiles Serdán	Humid	Estuarine-river	Riverine				Lr										17	28.67			178	450.11	80119.6	80.12	36.05
589	589_38	18.1918	-94.0153	18.1918	-94.0153	Gulf of Mexico	Veracruz	Campo petrolero Cinco Presidentes	Laguna el Yucateco	Humid	Estuarine-river	Riverine	Cuadrada		5	Mix																		47.24	173.371				47.24	173.371
590	590_38					Gulf of Mexico	Veracruz	Campo petrolero Cinco Presidentes	Laguna el Yucateco	Humid	Estuarine-river	Riverine				Lr										16	25			416	319.69	132990	88.99	40.04
591	591_38					Gulf of Mexico	Veracruz	Campo petrolero Cinco Presidentes	Laguna el Yucateco	Humid	Estuarine-river	Riverine				Rm										13	30			370	887.98	328553	16	7.2
592	592_38	18.267	-93.8829	18.267	-93.8829	Gulf of Mexico	Veracruz	Ejido Pedro Andres Sanchez	Laguna El Carmen	Humid	Estuarine-river	Riverine	Cuadrada		5	Mix																		107.67	395.149				107.67	395.149
593	593_38					Gulf of Mexico	Veracruz	Ejido Pedro Andres Sanchez	Laguna El Carmen	Humid	Estuarine-river	Riverine				Lr										10	17			730	121.9	88985.8	88.99	40.04
594	594_38					Gulf of Mexico	Veracruz	Ejido Pedro Andres Sanchez	Laguna El Carmen	Humid	Estuarine-river	Riverine				Ag										15	18			111	144.14	15999.5	16	7.2
595	595_38					Gulf of Mexico	Veracruz	Ejido Pedro Andres Sanchez	Laguna El Carmen	Humid	Estuarine-river	Riverine				Rm										12	20			434	309.43	134294	134.29	60.43
596	596_38	18.3307	-93.684	18.3307	-93.684	Gulf of Mexico	Veracruz	Ejido Azucena	Laguna Machona	Humid	Coastal lagoon	Basin	Cuadrada		5	Mix																		60.83	223.246				60.83	223.246
597	597_38					Gulf of Mexico	Veracruz	Ejido Azucena	Laguna Machona	Humid	Coastal lagoon	Basin				Ag										12	13			1189	66.01	78482.7	78.48	35.32
598	598_38					Gulf of Mexico	Veracruz	Ejido Azucena	Laguna Machona	Humid	Coastal lagoon	Basin				Lr										10	12			1111	51.03	56694.8	56.69	25.51
599	599_38	18.368	-93.531	18.368	-93.531	Gulf of Mexico	Veracruz	Ranchería Mingo	Laguna Redonda	Humid	Coastal lagoon	Basin	Cuadrada		5	Mix																		54.71	200.786				54.71	200.786
600	600_38					Gulf of Mexico	Veracruz	Ranchería Mingo	Laguna Redonda	Humid	Coastal lagoon	Basin				Rm										12	17			413	202.79	83753.9	83.75	37.69
601	601_38					Gulf of Mexico	Veracruz	Ranchería Mingo	Laguna Redonda	Humid	Coastal lagoon	Basin				Lr										8	18			269	140.62	37827.6	37.83	17.02
602	602_38	18.3999	-93.2844	18.3999	-93.2844	Gulf of Mexico	Veracruz	Ejido Barra de Tupilco	Laguna El Cocal	Humid	Estuarine-river	Riverine	Cuadrada		5	Mix																		63.68	233.706				63.68	233.706
603	603_38					Gulf of Mexico	Veracruz	Ejido Barra de Tupilco	Laguna El Cocal	Humid	Estuarine-river	Riverine				Ag										11	27			237	381.42	90396	90.4	40.68
604	604_38					Gulf of Mexico	Veracruz	Ejido Barra de Tupilco	Laguna El Cocal	Humid	Estuarine-river	Riverine				Rm										9	17			252	202.79	51104.1	51.1	23
605	605_38	18.3537	-93.1573	18.3537	-93.1573	Gulf of Mexico	Veracruz	Laguna Mecoacan	Ejido Libertad 1ra Seccion el Chivero	Humid	Coastal lagoon	Basin	Cuadrada		5	Mix																		259.69	953.062				259.69	953.062
606	606_38					Gulf of Mexico	Veracruz	Laguna Mecoacan	Ejido Libertad 1ra Seccion el Chivero	Humid	Coastal lagoon	Basin				Lr										16	24			494	288.67	142604	142.6	64.17
607	607_38					Gulf of Mexico	Veracruz	Laguna Mecoacan	Ejido Libertad 1ra Seccion el Chivero	Humid	Coastal lagoon	Basin				Ag										19	43			308	1165.34	358924	358.92	161.52
608	608_38					Gulf of Mexico	Veracruz	Laguna Mecoacan	Ejido Libertad 1ra Seccion el Chivero	Humid	Coastal lagoon	Basin				Rm										15	19			279	270.8	75553	75.55	34
609	609_38	18.3831	-93.0661	18.3831	-93.0661	Gulf of Mexico	Veracruz	Laguna Mecoacan	Ejido Campo Mecoacán	Humid	Estuarine-river	Riverine	Cuadrada		5	Mix										12	29.22							201.09	738				201.09	738
610	610_38					Gulf of Mexico	Veracruz	Laguna Mecoacan	Ejido Campo Mecoacán	Humid	Estuarine-river	Riverine				Ag										11	27			237	381.42	90396	90.4	40.68
611	611_38					Gulf of Mexico	Veracruz	Laguna Mecoacan	Ejido Campo Mecoacán	Humid	Estuarine-river	Riverine				Rm										16	34			136	1229.51	167214	167.21	75.25
612	612_38					Gulf of Mexico	Veracruz	Laguna Mecoacan	Ejido Campo Mecoacán	Humid	Estuarine-river	Riverine				Lr											30.07			373	507.38	189251	189.25	85.16
613	613_38	18.402	-92.9997	18.402	-92.9997	Gulf of Mexico	Veracruz	Ranchería Arrollo Polo 3ra Seccion	Ranchería Arrollo Polo	Humid	Estuarine-river	Riverine	Cuadrada		5	Mix																		201.09	738				201.09	738
614	614_38					Gulf of Mexico	Veracruz	Ranchería Arrollo Polo 3ra Seccion	Ranchería Arrollo Polo	Humid	Estuarine-river	Riverine				Lr										17	21			370	206.74	76493.7	76.49	34.42
615	615_38					Gulf of Mexico	Veracruz	Ranchería Arrollo Polo 3ra Seccion	Ranchería Arrollo Polo	Humid	Estuarine-river	Riverine				Rm										16	18			453	235.29	106585	106.58	47.96
616	616_38					Gulf of Mexico	Veracruz	Ranchería Arrollo Polo 3ra Seccion	Ranchería Arrollo Polo	Humid	Estuarine-river	Riverine				Rm											19.5			823	289.72	238439	238.44	107.3
617	617_38	18.3876	-92.9389	18.3876	-92.9389	Gulf of Mexico	Veracruz	Barra de San Pedro	Rio San Pedro	Humid	Estuarine-river	Riverine	Cuadrada		5	Mix																		149.86	549.986				149.86	549.986
618	618_38					Gulf of Mexico	Veracruz	Barra de San Pedro	Rio San Pedro	Humid	Estuarine-river	Riverine				Lr										17	21			517	206.74	106884	106.88	48.1
619	619_38					Gulf of Mexico	Veracruz	Barra de San Pedro	Rio San Pedro	Humid	Estuarine-river	Riverine				Ag										16	26			356	348.39	124026	124.03	55.81
620	620_38					Gulf of Mexico	Veracruz	Barra de San Pedro	Rio San Pedro	Humid	Estuarine-river	Riverine				Rm										17	18			434	235.29	102114	102.11	45.95
621	621_38	18.3564	-93.5761	18.3564	-93.5761	Gulf of Mexico	Veracruz	Pantanos de Centla	Laguna Machona	Humid	Estuarine-river	Riverine	Cuadrada		5	Ag											13			1189	66.01	78482.7	78.48	35.32	129.624				35.32	129.624
622	622_38	18.3901	-93.2612	18.3901	-93.2612	Gulf of Mexico	Veracruz	Comalcalco	Laguna el Cocal	Humid	Estuarine-river	Riverine	Cuadrada		5	Mix
623	623_38					Gulf of Mexico	Veracruz	Comalcalco	Laguna el Cocal	Humid	Estuarine-river	Riverine				Lr											18			269	140.62	37827.6	378.28	170.22
624	624_38					Gulf of Mexico	Veracruz	Comalcalco	Laguna el Cocal	Humid	Estuarine-river	Riverine				Ag											27			237	381.42	90396	903.96	406.78
625	625_38					Gulf of Mexico	Veracruz	Comalcalco	Laguna el Cocal	Humid	Estuarine-river	Riverine				Rm											17			252	202.79	51104.1	511.04	229.97
626	626_37	18.1635	-94.636	18.1635	-94.636	Gulf of Mexico	Veracruz	Laguna del Ostion	Metzapan	Sub-humid	Coastal lagoon	Basin	Cuadrada	0.01	1	Mix											22.57	40	1600	423.711	677938	677.938	305.072	305.072	1119.61				305.072	1119.61
627	627_37					Gulf of Mexico	Veracruz	Laguna del Ostion	Metzapan	Sub-humid	Coastal lagoon	Basin				Rm
628	628_37					Gulf of Mexico	Veracruz	Laguna del Ostion	Metzapan	Sub-humid	Coastal lagoon	Basin				Lr
629	629_37					Gulf of Mexico	Veracruz	Laguna del Ostion	Metzapan	Sub-humid	Coastal lagoon	Basin				Ag
630	630_37	18.1678	-94.6406	18.1678	-94.6406	Gulf of Mexico	Veracruz	Laguna del Ostion	Metzapan	Sub-humid	Coastal lagoon	Fringe	Cuadrada	0.01	1	Mix											15.14	18	1300	150.043	195056	195.056	87.7751	87.7751	322.134				87.7751	322.134
631	631_37					Gulf of Mexico	Veracruz	Laguna del Ostion	Metzapan	Sub-humid	Coastal lagoon	Fringe				Rm
632	632_37					Gulf of Mexico	Veracruz	Laguna del Ostion	Metzapan	Sub-humid	Coastal lagoon	Fringe				Lr
633	633_37					Gulf of Mexico	Veracruz	Laguna del Ostion	Metzapan	Sub-humid	Coastal lagoon	Fringe				Ag
634	634_39	19.5878	-96.3797	19.5878	-96.3797	Gulf of Mexico	Veracruz	Laguna la Mancha	Laguna la Mancha (LM)	Sub-humid	Coastal lagoon	Fringe	Cuadrada	0.01	1														3638
635	635_39	19.5858	-96.38	19.5858	-96.38	Gulf of Mexico	Veracruz	Laguna la Mancha	Laguna la Mancha (LM)	Sub-humid	Coastal lagoon	Basin	Cuadrada	0.01	1														6253
636	636_39	18.0982	-94.4341	18.0982	-94.4341	Gulf of Mexico	Veracruz	Laguna del Ostion	RÃ­o HuazuntlÃ¡n (interno)	Sub-humid	Coastal lagoon	Basin	Cuadrada	0.01	1														20928
637	637_39	18.179	-94.6387	18.179	-94.6387	Gulf of Mexico	Veracruz	Laguna del Ostion	RÃ­o Metzapan (borde)	Sub-humid	Coastal lagoon	Fringe	Cuadrada	0.01	1														16128
638	638_39	18.1788	-94.6397	18.1788	-94.6397	Gulf of Mexico	Veracruz	Laguna del Ostion	RÃ­o Metzapan (interno)	Sub-humid	Coastal lagoon	Basin	Cuadrada	0.01	1														18880
639	639_40					Gulf of Mexico	Veracruz	EJIDO LA VICTORIA	EJIDO LA VICTORIA	Humid	Estuarine-river	Riverine	Cuadrada	0.01	6	Ce										8.07	9.83
640	640_41	18.5833	-92.45	18.5833	-92.45	Gulf of Mexico	Veracruz	Pantanos de Centla	Estero El Sabalo_Rodal	Humid	Estuarine-river	Riverine				Mix																		234.404	860.262		34.8	127.716	269.204	987.978
641	641_41					Gulf of Mexico	Veracruz	Pantanos de Centla	Estero El SÃ¡balo_Rodal	Humid	Estuarine-river	Riverine				Rm	27			1573						16.1	16.86	1.38	1109	198.48	220115	220.115	99.0517	99.0517	363.52	41.06	18.47	67.7849	117.522
642	642_41					Gulf of Mexico	Veracruz	Pantanos de Centla	Estero El SÃ¡balo_Rodal	Humid	Estuarine-river	Riverine				Lr										17.63	19.3	1.43	718	167.405	120197	120.197	54.0886	54.0886	198.505	13.7	6.17	22.6439	60.2586
643	643_41					Gulf of Mexico	Veracruz	Pantanos de Centla	Estero El SÃ¡balo_Rodal	Humid	Estuarine-river	Riverine				Ag										18.13	22	0.92	774	233.315	180586	180.586	81.2636	81.2636	298.237	22.59	10.16	37.2872	91.4236
644	644_3	18.5139	-92.2858	18.5139	-92.2858	Gulf of Mexico	Veracruz	Pom Atasta	1	Humid	Coastal lagoon	Riverine	Cuadrada	0.09	1	Mix										7.68	21.99	37.98	900			698	314.1	314.1	1152.75				314.1	1152.75
645	645_3	18.5218	-92.287	18.5218	-92.287	Gulf of Mexico	Veracruz	Pom Atasta	2	Humid	Coastal lagoon	Riverine	Cuadrada	0.09	1	Mix										9.62	19.49	29.84	1344			365.55	164.498	164.498	603.706				164.498	603.706
646	646_3	18.5059	-92.2887	18.5059	-92.2887	Gulf of Mexico	Veracruz	Pom Atasta	3	Humid	Coastal lagoon	Riverine	Cuadrada	0.09	1	Mix										9.16	20.48	32.94	800			525.1	236.295	236.295	867.203				236.295	867.203
647	647_3	18.5139	-92.2789	18.5139	-92.2789	Gulf of Mexico	Veracruz	Pom Atasta	4	Humid	Coastal lagoon	Basin	Cuadrada	0.09	1	Mix										6	15.72	19.4	1127			198.54	89.343	89.343	327.889				89.343	327.889
648	648_3	18.5239	-92.2781	18.5239	-92.2781	Gulf of Mexico	Veracruz	Pom Atasta	5	Humid	Coastal lagoon	Basin	Cuadrada	0.09	1	Mix										6.86	18.78	27.69	1456			330.25	148.613	148.613	545.408				148.613	545.408
649	649_3	18.5044	-92.2877	18.5044	-92.2877	Gulf of Mexico	Veracruz	Pom Atasta	6	Humid	Coastal lagoon	Basin	Cuadrada	0.09	1	Mix										7.06	16.55	21.52	955			316.83	142.573	142.573	523.245				142.573	523.245
650	650_3	18.5083	-92.2878	18.5083	-92.2878	Gulf of Mexico	Veracruz	Pom Atasta	7	Humid	Coastal lagoon	Basin	Cuadrada	0.09	1	Mix										7.52	19.95	31.26	1577			386.02	173.709	173.709	637.512				173.709	637.512
651	651_3	18.5033	-92.2884	18.5033	-92.2884	Gulf of Mexico	Veracruz	Pom Atasta	8	Humid	Coastal lagoon	Basin	Cuadrada	0.09	1	Mix										6.55	16.49	21.35	1822		275.55	124	55.8	124	455.08				124
652	652_43	18.6535	-91.1137	18.6876	-91.6816	Yucatan Peninsula	Campeche	Estero Pargo	1	Humid	Coastal lagoon	Basin	Metodo de cuadrantes en un punto central		6	Mix					57.3					6	7.3	10.4	1700	22.5179	38280.4	38.2804	17.2262	17.2262	63.2201				17.2262	63.2201
653	653_43					Yucatan Peninsula	Campeche	Estero Pargo		Humid	Coastal lagoon	Basin				Rm
654	654_43					Yucatan Peninsula	Campeche	Estero Pargo		Humid	Coastal lagoon	Basin				Ag
655	655_43	18.6486	-91.0634	18.6486	-91.0634	Yucatan Peninsula	Campeche	Estero Pargo	2	Humid	Coastal lagoon	Basin	Metodo de cuadrantes en un punto central		6	Ag					65.5					4	4.8	3.8	1720	6.04097	10390.5	10.3905	4.67571	4.67571	17.1599				4.67571	17.1599
656	656_43	18.646	-91.7678	18.646	-91.7678	Yucatan Peninsula	Campeche	Estero Pargo	3	Sub-humid	Coastal lagoon	Basin	Metodo de cuadrantes en un punto central		6	Ag					70					6	7.7	11.9	1590	18.7804	29860.9	29.8609	13.4374	13.4374	49.3153				13.4374	49.3153
657	657_43	18.6409	-91.7706	18.6409	-91.7706	Yucatan Peninsula	Campeche	Estero Pargo	4	Sub-humid	Coastal lagoon	Fringe	Metodo de cuadrantes en un punto central		6	Mix					46.4					8	8.8	26.3	3610	25.8754	93410.1	93.4101	42.0345	42.0345	154.267				42.0345	154.267
658	658_43					Yucatan Peninsula	Campeche	Estero Pargo		Sub-humid	Coastal lagoon	Fringe				Ag
659	659_43					Yucatan Peninsula	Campeche	Estero Pargo		Sub-humid	Coastal lagoon	Fringe				Rm
660	660_44	21.3915	-88.8892	21.3912	-88.8891	Yucatan Peninsula	Yucatan	Dzilam	4	Arid	Karstic	Fringe	Cuadrada	0.01	2	Mix					47.3	55.4	31.4			4.2	8.88	6.2	1683	31.6403	53250.6	53.2506	23.9628	23.9628	87.9433				23.9628	87.9433					30	0-30	1m	0.33	14.8
661	661_44					Yucatan Peninsula	Yucatan	Dzilam		Arid	Karstic	Fringe				Rm
662	662_44					Yucatan Peninsula	Yucatan	Dzilam		Arid	Karstic	Fringe				Lr
663	663_44					Yucatan Peninsula	Yucatan	Dzilam		Arid	Karstic	Fringe				Ag
664	664_44	21.6096	-88.1274	21.6096	-88.1274	Yucatan Peninsula	Yucatan	Rio Lagartos	5	Arid	Karstic	Fringe	Cuadrada	0.01	2	Mix					45.5	61.8	25.2			3.3	5.17	2.1	2200	12.4048	27290.5	27.2905	12.2807	12.2807	45.0703				12.2807	45.0703					30	0-30	1m	0.33	25.88
665	665_44					Yucatan Peninsula	Yucatan	Rio Lagartos		Arid	Karstic	Fringe				Rm
666	666_44					Yucatan Peninsula	Yucatan	Rio Lagartos		Arid	Karstic	Fringe				Lr
667	667_44					Yucatan Peninsula	Yucatan	Rio Lagartos		Arid	Karstic	Fringe				Ag
668	668_44	20.867	-86.87	20.867	-86.87	Yucatan Peninsula	Quintana Roo	Puerto Morelos	6	Sub-humid	Karstic	Basin	Cuadrada	0.01	3	Mix					11.1	17	3			4.3	15.8	19.6	5900	167.647	989119	989.119	445.103	445.103	1633.53				445.103	1633.53					30	0-30	1m	0.33	24.18
669	669_44					Yucatan Peninsula	Quintana Roo	Puerto Morelos		Sub-humid	Karstic	Basin				Rm
670	670_44					Yucatan Peninsula	Quintana Roo	Puerto Morelos		Sub-humid	Karstic	Basin				Lr
671	671_44					Yucatan Peninsula	Quintana Roo	Puerto Morelos		Sub-humid	Karstic	Basin				Ag
672	672_44					Yucatan Peninsula	Quintana Roo	Puerto Morelos		Sub-humid	Karstic	Basin				Ce
673	673_44	18.246	-87.8377	18.246	-87.8377	Yucatan Peninsula	Quintana Roo	Xcalak	7	Sub-humid	Karstic	Fringe	Cuadrada	0.01	2	Mix					47.3	60.7	18.8			4.5	13.63	14.6	6700	114.177	764983	764.983	344.243	344.243	1263.37				344.243	1263.37					30	0-30	1m	0.33	13.95
674	674_44					Yucatan Peninsula	Quintana Roo	Xcalak		Sub-humid	Karstic	Fringe				Rm
675	675_44					Yucatan Peninsula	Quintana Roo	Xcalak		Sub-humid	Karstic	Fringe				Lr
676	676_44					Yucatan Peninsula	Quintana Roo	Xcalak		Sub-humid	Karstic	Fringe				Ag
677	677_44	18.49	-88.316	18.49	-88.316	Yucatan Peninsula	Quintana Roo	Chetumal	8	Sub-humid	Estuarine-river	Fringe	Cuadrada	0.01	2	Mix					3.1	6.6				5.7	17.19	23.2	1750	208.74	365295	365.295	164.383	164.383	603.284				164.383	603.284					30	0-30	1m	0.33	16.16
678	678_44					Yucatan Peninsula	Quintana Roo	Chetumal		Sub-humid	Karstic	Fringe				Rm
679	679_44					Yucatan Peninsula	Quintana Roo	Chetumal		Sub-humid	Karstic	Fringe				Lr
680	680_44					Yucatan Peninsula	Quintana Roo	Chetumal		Sub-humid	Karstic	Fringe				Ag
681	681_44					Yucatan Peninsula	Quintana Roo	Chetumal		Sub-humid	Karstic	Fringe				Ce
682	682_45	18.21	-87.875	18.21	-87.875	Yucatan Peninsula	Quintana Roo	Bacalar Chico	1	Sub-humid	Karstic	Fringe	Circular	0.0078	10	Mix					24.5	28	21
683	683_45					Yucatan Peninsula	Quintana Roo	Bacalar Chico		Sub-humid	Karstic	Fringe				Ag
684	684_45					Yucatan Peninsula	Quintana Roo	Bacalar Chico		Sub-humid	Karstic	Fringe				Rm
685	685_45	18.195	-87.849	18.195	-87.849	Yucatan Peninsula	Quintana Roo	Bacalar Chico	2	Sub-humid	Karstic	Fringe	Circular	0.0078	10	Mix					44.5								2120
686	686_45					Yucatan Peninsula	Quintana Roo	Bacalar Chico		Sub-humid	Karstic	Fringe				Rm										7
687	687_45					Yucatan Peninsula	Quintana Roo	Bacalar Chico		Sub-humid	Karstic	Fringe				Ag										11.5
688	688_45					Yucatan Peninsula	Quintana Roo	Bacalar Chico		Sub-humid	Karstic	Fringe				Lr										11.5
689	689_45	18.191	-87.856	18.191	-87.856	Yucatan Peninsula	Quintana Roo	Bacalar Chico	3	Sub-humid	Karstic	Fringe	Circular	0.0078	10	Mix					38.2								1880
690	690_45					Yucatan Peninsula	Quintana Roo	Bacalar Chico		Sub-humid	Karstic	Fringe				Rm										7
691	691_45					Yucatan Peninsula	Quintana Roo	Bacalar Chico		Sub-humid	Karstic	Fringe				Ag										11.5
692	692_45					Yucatan Peninsula	Quintana Roo	Bacalar Chico		Sub-humid	Karstic	Fringe				Lr										11.5
693	693_45	18.237	-87.84	18.237	-87.84	Yucatan Peninsula	Quintana Roo	Bacalar Chico	4	Sub-humid	Karstic	Fringe	Circular	0.0078	10	Mix					43.8								1040
694	694_45					Yucatan Peninsula	Quintana Roo	Bacalar Chico		Sub-humid	Karstic	Fringe				Rm										5.5
695	695_45					Yucatan Peninsula	Quintana Roo	Bacalar Chico		Sub-humid	Karstic	Fringe				Ag										5.5
696	696_45					Yucatan Peninsula	Quintana Roo	Bacalar Chico		Sub-humid	Karstic	Fringe				Lr
697	697_45					Yucatan Peninsula	Quintana Roo	Bacalar Chico		Sub-humid	Karstic	Fringe				Ce										5.5
698	698_45	18.194	-87.848	18.194	-87.848	Yucatan Peninsula	Quintana Roo	Bacalar Chico	5	Sub-humid	Karstic	Fringe	Circular	0.0078	10	Mix					38.5								1970
699	699_45					Yucatan Peninsula	Quintana Roo	Bacalar Chico		Sub-humid	Karstic	Fringe				Rm										6
700	700_45					Yucatan Peninsula	Quintana Roo	Bacalar Chico		Sub-humid	Karstic	Fringe				Ag										6
701	701_45					Yucatan Peninsula	Quintana Roo	Bacalar Chico		Sub-humid	Karstic	Fringe				Lr										6
702	702_45					Yucatan Peninsula	Quintana Roo	Bacalar Chico		Sub-humid	Karstic	Fringe				Ce										6
703	703_46	20.3775	-86.9753	20.736	-86.968	Yucatan Peninsula	Quintana Roo	Mayaluum	1	Sub-humid	Karstic	Dwarf	Metodo de cuadrantes en un punto central		15	Mix					3.4					2.97								3.72288	13.663				3.72288	13.663	21.6				30	0-30	1m	0.33	11.4894
704	704_46					Yucatan Peninsula	Quintana Roo	Mayaluum		Sub-humid	Karstic	Dwarf				Rm											3	2.7	3330	2.23051	7427.58	7.42758	3.34241
705	705_46					Yucatan Peninsula	Quintana Roo	Mayaluum		Sub-humid	Karstic	Dwarf				Ag											1.9	0.08	260	0.653336	169.867	0.169867	0.0764403
706	706_46					Yucatan Peninsula	Quintana Roo	Mayaluum		Sub-humid	Karstic	Dwarf				Lr											2.1	0.05	130	0.653768	84.9899	0.0849899	0.0382454
707	707_46					Yucatan Peninsula	Quintana Roo	Mayaluum		Sub-humid	Karstic	Dwarf				Ce											3.8	0.15	130	4.54334	590.634	0.590634	0.265785
708	708_46	20.7344	-86.9743	20.73	-86.9649	Yucatan Peninsula	Quintana Roo	Mayaluum	2	Sub-humid	Karstic	Basin	Metodo de cuadrantes en un punto central		15	Mix					3					5.66								23.5371	86.3811				23.5371	86.3811	21.6				30	0-30	1m	0.33	11.4894
709	709_46					Yucatan Peninsula	Quintana Roo	Mayaluum		Sub-humid	Karstic	Basin				Rm											5.1	4.81	1780	8.86279	15775.8	15.7758	7.0991
710	710_46					Yucatan Peninsula	Quintana Roo	Mayaluum		Sub-humid	Karstic	Basin				Lr											7.1	0.5	130	13.7411	1786.34	1.78634	0.803854
711	711_46					Yucatan Peninsula	Quintana Roo	Mayaluum		Sub-humid	Karstic	Basin				Ce											6.75	7.64	1850	18.7797	34742.5	34.7425	15.6341
712	712_46	20.4163	-87.3017	20.154	-87.488	Yucatan Peninsula	Quintana Roo	Xaac	3	Sub-humid	Karstic	Dwarf	Metodo de cuadrantes en un punto central		15	Mix					12.9					1.05								1.55643	5.71212				1.55643	5.71212	21.6				30	0-30	1m	0.33	11.4894
713	713_46					Yucatan Peninsula	Quintana Roo	Xaac		Sub-humid	Karstic	Dwarf				Rm											1.7	0.44	1720	0.509396	876.16	0.87616	0.394272
714	714_46					Yucatan Peninsula	Quintana Roo	Xaac		Sub-humid	Karstic	Dwarf				Ce											3.1	1.5	910	2.74772	2500.43	2.50043	1.12519
715	715_46					Yucatan Peninsula	Quintana Roo	Xaac		Sub-humid	Karstic	Dwarf				Lr											2.4	0.04	90	0.912859	82.1573	0.0821573	0.0369708
716	716_46	20.4166	-87.3001	20.433	-87.29	Yucatan Peninsula	Quintana Roo	Xaac	4	Sub-humid	Karstic	Dwarf	Metodo de cuadrantes en un punto central		15	Mix					5					3.17								4.55068	16.701				4.55068	16.701	21.6				30	0-30	1m	0.33	11.4894
717	717_46					Yucatan Peninsula	Quintana Roo	Xaac		Sub-humid	Karstic	Dwarf				Rm											2.4	0.31	530	1.24864	661.779	0.661779	0.297801
718	718_46					Yucatan Peninsula	Quintana Roo	Xaac		Sub-humid	Karstic	Dwarf				Lr											2.7	0.72	770	1.22542	943.574	0.943574	0.424608
719	719_46					Yucatan Peninsula	Quintana Roo	Xaac		Sub-humid	Karstic	Dwarf				Ce											3.6	3.5	2140	3.97536	8507.27	8.50727	3.82827
720	720_46	20.3199	-87.3578	20.325	-87.3355	Yucatan Peninsula	Quintana Roo	Xelha	5	Sub-humid	Karstic	Basin	Metodo de cuadrantes en un punto central		15	Mix					3.9					4.56								15.3762	56.4305				15.3762	56.4305	21.6				30	0-30	1m	0.33	11.4894
721	721_46					Yucatan Peninsula	Quintana Roo	Xelha		Sub-humid	Karstic	Basin				Ag											7.7	11.14	1730	18.7804	32490.2	32.4902	14.6206
722	722_46					Yucatan Peninsula	Quintana Roo	Xelha		Sub-humid	Karstic	Basin				Rm											2.7	0.94	600	1.69603	1017.62	1.01762	0.457928
723	723_46					Yucatan Peninsula	Quintana Roo	Xelha		Sub-humid	Karstic	Basin				Lr											2.7	0.09	160	1.22542	196.067	0.196067	0.0882303
724	724_46					Yucatan Peninsula	Quintana Roo	Xelha		Sub-humid	Karstic	Basin				Ce											4.2	13	80	5.81748	465.399	0.465399	0.209429
725	725_46	20.3465	-87.3445	20.3465	-87.3445	Yucatan Peninsula	Quintana Roo	Xelha	6	Sub-humid	Karstic	Dwarf	Metodo de cuadrantes en un punto central		15	Mix					4.7					3.05								6.35812	23.3343				6.35812	23.3343	21.6				30	0-30	1m	0.33	11.4894
726	726_46					Yucatan Peninsula	Quintana Roo	Xelha		Sub-humid	Karstic	Dwarf				Rm											2.7	1.7	2360	1.69603	4002.63	4.00263	1.80119
727	727_46					Yucatan Peninsula	Quintana Roo	Xelha		Sub-humid	Karstic	Dwarf				Ag											5.1	3.61	1180	6.98709	8244.77	8.24477	3.71015
728	728_46					Yucatan Peninsula	Quintana Roo	Xelha		Sub-humid	Karstic	Dwarf				Lr											1.6	0.04	180	0.331265	59.6277	0.0596277	0.0268325
729	729_46					Yucatan Peninsula	Quintana Roo	Xelha		Sub-humid	Karstic	Dwarf				Ce											8.2	0.31	60	30.3689	1822.14	1.82214	0.819961
730	730_46	20.2865	-87.3789	20.2865	-87.3789	Yucatan Peninsula	Quintana Roo	Tulum	7	Sub-humid	Karstic	Dwarf	Metodo de cuadrantes en un punto central		15	Mix					7.2					1.57								3.06733	11.2571				3.06733	11.2571	21.6				30	0-30	1m	0.33	11.4894
731	731_46					Yucatan Peninsula	Quintana Roo	Tulum		Sub-humid	Karstic	Dwarf				Lr											3	1.55	1180	1.5947	1881.75	1.88175	0.846785
732	732_46					Yucatan Peninsula	Quintana Roo	Tulum		Sub-humid	Karstic	Dwarf				Rm											1.2	2.88	23960	0.205949	4934.53	4.93453	2.22054
733	733_46	20.288	-87.3809	20.288	-87.3809	Yucatan Peninsula	Quintana Roo	Tulum	8	Sub-humid	Karstic	Dwarf	Metodo de cuadrantes en un punto central		15	Mix					5					0.94								0.140326	0.514995				0.140326	0.514995	21.6				30	0-30	1m	0.33	11.4894
734	734_46					Yucatan Peninsula	Quintana Roo	Tulum		Sub-humid	Karstic	Dwarf				Ce											1	0.04	1110	0.168	186.48	0.18648	0.083916
735	735_46					Yucatan Peninsula	Quintana Roo	Tulum		Sub-humid	Karstic	Dwarf				Lr											1.8	0.07	230	0.44469	102.279	0.102279	0.0460254
736	736_46					Yucatan Peninsula	Quintana Roo	Tulum		Sub-humid	Karstic	Dwarf				Rm											1	0.05	180	0.1282	23.076	0.023076	0.0103842
737	737_46	20.279	-87.3903	20.279	-87.3903	Yucatan Peninsula	Quintana Roo	Tulum	9	Sub-humid	Karstic	Dwarf	Metodo de cuadrantes en un punto central		15	Mix					7.6					2.91								11.4841	42.1467				11.4841	42.1467	21.6				30	0-30	1m	0.33	11.4894
738	738_46					Yucatan Peninsula	Quintana Roo	Tulum		Sub-humid	Karstic	Dwarf				Lr											4.59	11.25	3340	5.42598	18122.8	18.1228	8.15525
739	739_46					Yucatan Peninsula	Quintana Roo	Tulum		Sub-humid	Karstic	Dwarf				Ce											7.95	1.36	203	28.133	5711	5.711	2.56995
740	740_46					Yucatan Peninsula	Quintana Roo	Tulum		Sub-humid	Karstic	Dwarf				Lr											1.39	0.26	1521	0.23303	354.439	0.354439	0.159498
741	741_46					Yucatan Peninsula	Quintana Roo	Tulum		Sub-humid	Karstic	Dwarf				Rm											2.15	0.83	1420	0.938054	1332.04	1.33204	0.599417
1153		19.2611	-87.5057	19.2611	-87.5057	Yucatan Peninsula	Quintana Roo	Sian kaan	CancheBalam	Sub-humid	Coastal lagoon	Riverine	Cuadrada	0.025	14	Mix	30.0821				67.1923			6.75607	-204.321	3.58972	5.09626	0.00255564	3057.14					34.2497	125.696		2.07755	7.6246	36.3272	133.321			20.6781	75.8885
1154		19.393	-87.5333	19.393	-87.5333	Yucatan Peninsula	Quintana Roo	Sian kaan	Isla Pobre 1	Sub-humid	Coastal lagoon	Riverine	Cuadrada	0.025	14	Mix	27.8714				46.9643			7.01286	-229.25	6.11633	6.38788	0.00444148	2828.57					54.9689	201.736		5.63094	20.6656	60.5998	222.401			33.7601	123.9
1155		19.3932	-87.548	19.3932	-87.548	Yucatan Peninsula	Quintana Roo	Sian kaan	Isla Pobre 2	Sub-humid	Coastal lagoon	Dwarf	Cuadrada	0.025	14	Rm	29.4488				41.1071			6.80083	-254.452	1.13015	1.61071	0.00022204	6363.64					0.697128	2.55846		2.2	8.074	2.89891	10.639			0.15769	0.578724
1156		19.3949	-87.5594	19.3949	-87.5594	Yucatan Peninsula	Quintana Roo	Sian kaan	Isla Pobre 3	Sub-humid	Coastal lagoon	Riverine	Cuadrada	0.025	3	Mix	29.3944				47.1667			6.82222	-202.667	4.12889	5.74889	0.00422529	3000					52.0807	191.136		2.1525	7.89967	54.2332	199.036			35.9134	131.802
1157		19.3202	-87.4626	19.3202	-87.4626	Yucatan Peninsula	Quintana Roo	Sian kaan	Punta Herrero Pueblo	Sub-humid	Karstic	Basin	Cuadrada	0.0025	2	Mix	29.4				66			6.9625	-217	4.27391	6.78913	0.00480185	4.27391					88.8018	325.902		0.894375	3.28236	89.6961	329.185			51.5013	189.01
1158		20.0306	-87.4882	20.0306	-87.4882	Yucatan Peninsula	Quintana Roo	Sian kaan	Muyil 1	Sub-humid	Karstic	Dwarf	Cuadrada	0.0001	8	Rm	30.5208				24.125			7.05375	-250.125	1.12356	1.55962	0.000317981	130000					9.66566	35.473				9.66566	35.473			0.84075	3.08555
1159		20.0568	-87.5211	20.0568	-87.5211	Yucatan Peninsula	Quintana Roo	Sian kaan	Muyil 2	Sub-humid	Karstic	Dwarf	Cuadrada	0.0001	8	Rm	31.0667				14.5			7.08667	-199.333	1.4471	1.65269	0.000240054	116250					7.40043	27.1596				7.40043	27.1596			1.1633	4.26932
1160		15.084	-92.7354	15.084	-92.7354	South Pacific	Chiapas	La Encrucijada Biosphere Reserve (LEBR)	JH1	Humid	Coastal lagoon	Riverine	Circular	0.0153938	6	Rm	29.7042				22.625			7.38167	-166.917	11.0594	10.4812	26.6736	148.268					125.883	461.99		20.5643	75.471	146.447	537.461			19.9919	73.3704
1161		15.1301	-92.752	15.1301	-92.752	South Pacific	Chiapas	La Encrucijada Biosphere Reserve (LEBR)	JH2	Humid	Coastal lagoon	Riverine	Circular	0.0153938	6	Rm	27.7083				30.7083			7.14708	-117.042	12.314	10.2614	24.851	145.022					160.22	588.007		35.6567	130.86	195.877	718.867			18.7751	68.9047
1162		15.1591	-92.7836	15.1591	-92.7836	South Pacific	Chiapas	La Encrucijada Biosphere Reserve (LEBR)	JH3	Humid	Coastal lagoon	Riverine	Circular	0.0153938	6	Rm	31.325				50.8125			6.91458	-77.2917	13.5971	10.5071	26.9187	299.784					119.312	437.877		6.85425	25.1551	126.167	463.032			23.1369	84.9124
1163		15.165	-92.8197	15.165	-92.8197	South Pacific	Chiapas	La Encrucijada Biosphere Reserve (LEBR)	JH4	Humid	Coastal lagoon	Riverine	Circular	0.0153938	6	Rm	30.3917				45.0625			6.99708	-133.5	10.8453	8.89535	25.7565	216.45					127.65	468.476		15.3962	56.5039	143.046	524.98			17.5277	64.3267
1164		15.1502	-92.8426	15.1502	-92.8426	South Pacific	Chiapas	La Encrucijada Biosphere Reserve (LEBR)	JH5	Humid	Coastal lagoon	Riverine	Circular	0.0153938	6	Rm	30.2				40.0833			7.1375	-111.833	13.1583	12.8839	26.3389	102.814					254.307	933.306		15.8248	58.077	270.132	991.383			7.43559	27.2886
1165		15.1659	-92.8505	15.1659	-92.8505	South Pacific	Chiapas	La Encrucijada Biosphere Reserve (LEBR)	JH6	Humid	Coastal lagoon	Riverine	Circular	0.0153938	6	Rm	29.9875				48.6667			6.47083	47.5417	10.7319	12.1896	18.6614	140.693					97.1008	356.36		16.8441	61.8178	113.945	418.178			16.2775	59.7384
1166		15.1203	-92.8123	15.1203	-92.8123	South Pacific	Chiapas	La Encrucijada Biosphere Reserve (LEBR)	JH7	Humid	Coastal lagoon	Riverine	Circular	0.0153938	6	Rm	29.6				34			7.26583	-164.208	17.5325	18.2091	26.3252	102.814					156.398	573.98		36.2312	132.968	192.629	706.948			18.8054	69.0159
1167		15.0871	-92.7797	15.0871	-92.7797	South Pacific	Chiapas	La Encrucijada Biosphere Reserve (LEBR)	JH8	Humid	Coastal lagoon	Riverine	Circular	0.0153938	6	Rm	28.9542				30.2917			6.67	-69.8333	22.0361	27.3786	30.7772	48.7013					143.718	527.443		23.7217	87.0585	167.439	614.502			16.5458	60.7229
1168		15.0556	-92.7467	15.0556	-92.7467	South Pacific	Chiapas	La Encrucijada Biosphere Reserve (LEBR)	JH9	Humid	Coastal lagoon	Riverine	Circular	0.0153938	6	Rm	29.4458				26.125			6.575	-74.5833	9.59361	10.8947	46.6044	211.039					158.815	582.85		18.2773	67.0777	177.092	649.927			14.8044	54.3323
1169		15.024	-92.7089	15.024	-92.7089	South Pacific	Chiapas	La Encrucijada Biosphere Reserve (LEBR)	JH10	Humid	Coastal lagoon	Riverine	Circular	0.0153938	6	PA	30.4458				14.0417			7.15875	-111.333	12.911	11.5151	46.9097	316.017					206.214	756.804		22.3039	81.8553	228.517	838.659			16.8019	61.6629
1170		18.5501	-92.2299	18.5501	-92.2299	Gulf of Mexico	Campeche	Laguna de terminos	Lt1	Sub-humid	Coastal lagoon	Riverine	Cuadrada	0.0025	5	mix	30.06				20.8			6.604	-101.8	14.8095	29.9318	197.82	1760					370.065	1358.14		5.8809	21.5829	375.946	1379.72			70.3236	258.088
1171		18.5881	-92.0782	18.5881	-92.0782	Gulf of Mexico	Campeche	Laguna de terminos	Lt2	Sub-humid	Coastal lagoon	Riverine	Cuadrada	0.0025	5	mix	30				28.2			6.708	-109.2	11.2951	9.27869	67.5983	4880					124.49	456.877		0.945768	3.47097	125.435	460.348			53.8426	197.602
1172		18.5027	-91.8356	18.5027	-91.8356	Gulf of Mexico	Campeche	Laguna de terminos	Lt3	Sub-humid	Coastal lagoon	Basin	Cuadrada	0.0025	5	Ag	28.62				44.6			6.846	-14	13.4057	11.9736	87.183	4240					176.553	647.949		2.38978	8.77051	178.943	656.719			62.7831	230.414
1173		18.4505	-91.5222	18.4505	-91.5222	Gulf of Mexico	Campeche	Laguna de terminos	Lt4	Sub-humid	Coastal lagoon	Basin	Cuadrada	0.0025	5	Ag	29.9				68.6			6.75	-4.2	11.2969	10.675	31.7724	2560					67.8636	249.059				67.8636	249.059			33.2512	122.032
1174		18.7569	-91.2458	18.7569	-91.2458	Gulf of Mexico	Campeche	Laguna de terminos	Lt5	Sub-humid	Coastal lagoon	Basin	Cuadrada	0.0025	5	Ag	28.8				56.6			6.494	-86.02	11.1946	10.527	53.3532	2960					100.571	369.097		23.4726	86.1445	124.044	455.242			37.8333	138.848
1175		18.8068	-91.3912	18.8068	-91.3912	Gulf of Mexico	Campeche	Laguna de terminos	Lt6	Sub-humid	Coastal lagoon	Basin	Cuadrada	0.0025	5	Ag	28.76				46.74			6.782	-184	6.025	7.34	26.8447	4800					76.7924	281.828		7.6975	28.2498	84.4899	310.078			39.9279	146.535
1176		18.6744	-91.6803	18.6744	-91.6803	Gulf of Mexico	Campeche	Laguna de terminos	Lt7	Sub-humid	Coastal lagoon	Basin	Cuadrada	0.0025	5	mix	28.56				54			6.738	-215.4	5.36711	7.44868	35.7561	6080					120.689	442.929		109.025	400.12	229.714	843.049			51.5007	189.008
1177		18.7043	-91.6302	18.7043	-91.6302	Gulf of Mexico	Campeche	Laguna de terminos	Lt8	Sub-humid	Coastal lagoon	Basin	Cuadrada	0.0025	5	ag	28.54				54.4			6.898	-265	5.95294	7.11765	27.8083	5440					79.5199	291.838		0.364935	1.33931	79.8848	293.177			43.5576	159.857
1178		18.756	-91.5154	18.756	-91.5154	Gulf of Mexico	Campeche	Laguna de terminos	Lt9	Sub-humid	Coastal lagoon	Basin	Cuadrada	0.0025	5	ag	26.88				48.8			6.886	-211.8	6.63939	11.6212	34.7168	2640					140.129	514.274				140.129	514.274			37.7886	138.684
1179		21.0112	-86.8289	21.0112	-86.8289	Yucatan Peninsula	Quintana roo	Cancun	Zona 1-Moon Palace	Sub-humid	Coastal lagoon	Dwarf	Semicircular	0.005	6	Rm	22.3				0.5			6.86	-134.6	2.52	3.2	1.82783	2400					0.414591	1.52155				0.414591	1.52155
1180		21.0011	-86.8263	21.0011	-86.8263	Yucatan Peninsula	Quintana roo	Cancun	Zona 2-Moon Palace	Sub-humid	Coastal lagoon	Basin	Cuadrada	0.005	6	Lr	23.6				3			6.75	-202.3	5.89	7.49	19.1951	5033.33					56.5363	207.488		17.3551	63.6933	73.8915	271.182
1181		20.9931	-86.8393	20.9931	-86.8393	Yucatan Peninsula	Quintana roo	Cancun	Zona 3-Moon Palace	Sub-humid	Coastal lagoon	Basin	Cuadrada	0.005	6	Ce	24.6				2.5			6.86	-105.6	6.08	6.9	17.6426	4366.67					40.4869	148.587		6.65933	24.4398	47.1463	173.027
1182		20.9939	-86.8395	20.9939	-86.8395	Yucatan Peninsula	Quintana roo	Cancun	Zona 4-Moon Palace	Sub-humid	Coastal lagoon	Basin	Cuadrada	0.005	6	Ce	24.5				2.4			6.84	-56.9	5.76	5.85	10.4497	6766.67					46.1538	169.385		11.2663	41.3473	57.4202	210.732
1183		20.5547	-86.9142	20.5547	-86.9142	Yucatan Peninsula	Quintana Roo	Cozumel	Barracuda	Sub-humid	Coastal lagoon	Basin	Cuadrada	0.0025	3	Rm	27.9667				12.6667			7.39667	-93.6667	8.14927	6.01981	30.3529	6769.84					71.779	263.429		4.9	17.983	76.679	281.412
1184		20.5546	-86.9129	20.5546	-86.9129	Yucatan Peninsula	Quintana Roo	Cozumel	Barracuda	Sub-humid	Coastal lagoon	Basin	Cuadrada	0.0025	3	Ce	28.82				8.6			7.288	-66.8	8.14249	9.63156	61.4392	4533.33					68.913	252.911		8.5	31.195	77.413	284.106
1185		20.5431	-86.8569	20.5431	-86.8569	Yucatan Peninsula	Quintana Roo	Cozumel	Isla Pasion	Sub-humid	Coastal lagoon	Dwarf	Cuadrada	0.0025	5	Rm	30.65				47.3			6.752	-230.175	3.94398	4.52216	8.72958	5454.55					28.1805	103.423		2.5175	9.23922	30.698	112.662
1186		20.5603	-86.8856	20.5603	-86.8856	Yucatan Peninsula	Quintana Roo	Cozumel	Isla Pasion	Sub-humid	Coastal lagoon	Basin	Cuadrada	0.0025	5	Rm	30.14				38.1			7.037	-222.8	4.61165	4.53981	7.14439	7600					26.2281	96.257		2.42343	8.89398	28.6515	105.151
1187		20.3078	-87	20.3078	-87	Yucatan Peninsula	Quintana Roo	Cozumel	Laguna colombia	Sub-humid	Coastal lagoon	Dwarf	Cuadrada	0.0025	8	Ag	31.5333				26.9167			7.26878	-259.222	3.64156	4.20804	9.2714	4966.67					28.2178	103.559		0.8745	3.20942	29.0923	106.769
1188		20.2963	-87.0005	20.2963	-87.0005	Yucatan Peninsula	Quintana Roo	Cozumel	Laguna colombia	Sub-humid	Coastal lagoon	Dwarf	Cuadrada	0.0025	4	mix	33.0375				44.4125			6.83	-228.188	3.43801	3.93484	8.11037	5933.33					25.3634	93.0836		1.9965	7.32715	27.3599	100.411
1189		20.4287	-86.8394	20.4287	-86.8394	Yucatan Peninsula	Quintana Roo	Cozumel	Mezcalito	Sub-humid	Coastal lagoon	Dwarf	Cuadrada	0.0025	2	mix	29.9				31.5			7.225	-194.5	4.15111	5.00922	16.263	5040					48.6657	178.603		3.2805	12.0394	51.9462	190.642
1190		20.3448	-86.9079	20.3448	-86.9079	Yucatan Peninsula	Quintana Roo	Cozumel	Mezcalito	Sub-humid	Coastal lagoon	Basin	Cuadrada	0.0025	2	Lr	28				8.25			7.3975	-220.5	5.56389	6.33403	37.9618	7100					35.0056	128.47		3.569	13.0982	38.5746	141.569
1191		20.5561	-86.7947	20.5561	-86.7947	Yucatan Peninsula	Quintana Roo	Cozumel	Punta norte	Sub-humid	Coastal lagoon	Dwarf	Cuadrada	0.0025	4	Ag	30.825				70.375			6.62875	-240.75	2.26636	3.70699	5.32478	7680					15.8314	58.1012		0.8	2.936	16.6314	61.0372
1192		20.5494	-86.8491	20.5494	-86.8491	Yucatan Peninsula	Quintana Roo	Cozumel	Punta norte	Sub-humid	Coastal lagoon	Dwarf	Cuadrada	0.0025	4	Rm	23.55				61			6.6175	-195.75	2.26294	2.49295	7.59333	5120					16.6032	60.9337		0.0707107	0.259508	16.6739	61.1932
1193		20.4306	-87.0059	20.4306	-87.0059	Yucatan Peninsula	Quintana Roo	Cozumel	Punta Tormentos	Sub-humid	Coastal lagoon	Dwarf	Cuadrada	0.0025	2	Rm	27.9				8.75			8.25	-149.5	3.375	3.25	1.69964	5393.48					36.4418	133.741		4.532	16.6324	40.9738	150.374
1194		20.4302	-87.0064	20.4302	-87.0064	Yucatan Peninsula	Quintana Roo	Cozumel	Punta Tormentos	Sub-humid	Coastal lagoon	Dwarf	Cuadrada	0.0025	2	Rm	26.1				8.05			8.15	-224.5	4.15625	4.15	2.11854	2400					8.79795	32.2885				8.79795	32.2885
1195		21.4293	-87.1695	21.4293	-87.1695	Yucatan Peninsula	Quintana Roo	Yum Balam	T1	Sub-humid	Coastal lagoon	Basin	Cuadrada	0.0025	5																			36.18	132.781				36.18	132.781
1196		21.4749	-87.1116	21.4749	-87.1116	Yucatan Peninsula	Quintana Roo	Yum Balam	T2	Sub-humid	Coastal lagoon	Dwarf	Cuadrada	0.0025	6																			2.2	8.074				2.2	8.074
1197		21.5424	-87.3532	21.5424	-87.3532	Yucatan Peninsula	Quintana Roo	Yum Balam	T4	Sub-humid	Coastal lagoon	Basin	Cuadrada	0.0025	4																			20.75	76.1525				20.75	76.1525
1198		21.4658	-87.4878	21.4658	-87.4878	Yucatan Peninsula	Quintana Roo	Yum Balam	YB_MA01	Sub-humid	Coastal lagoon	Fringe	Cuadrada	0.0025	2																			104.08	381.973				104.08	381.973
1199		21.4794	-87.4892	21.4794	-87.4892	Yucatan Peninsula	Quintana Roo	Yum Balam	YB_MA02	Sub-humid	Coastal lagoon	Fringe	Cuadrada	0.0025	2																			74.2719	272.578				74.2719	272.578
1200		21.4845	-87.49	21.4845	-87.49	Yucatan Peninsula	Quintana Roo	Yum Balam	YB_MA03	Sub-humid	Coastal lagoon	Fringe	Cuadrada	0.0025	2																			32.6763	119.922				32.6763	119.922
1201		21.4678	-87.4332	21.4678	-87.4332	Yucatan Peninsula	Quintana Roo	Yum Balam	YB_MA04	Sub-humid	Coastal lagoon	Basin	Cuadrada	0.0025	2																			95.2356	349.515				95.2356	349.515
1203		21.4321	-87.1611	21.4321	-87.1611	Yucatan Peninsula	Quintana Roo	Yum Balam	YB_MA06	Sub-humid	Coastal lagoon	Peten	Cuadrada	0.0025	2																			115.975	425.628				115.975	425.628
1204		21.4293	-87.1697	21.4293	-87.1697	Yucatan Peninsula	Quintana Roo	Yum Balam	YB_MA07	Sub-humid	Coastal lagoon	Fringe	Cuadrada	0.0025	2																			107.156	393.263				107.156	393.263
1205		21.4326	-87.2746	21.4326	-87.2746	Yucatan Peninsula	Quintana Roo	Yum Balam	YB_MA08	Sub-humid	Coastal lagoon	Fringe	Cuadrada	0.0025	2																			30.3985	111.562				30.3985	111.562
1206		21.4298	-87.1803	21.4298	-87.1803	Yucatan Peninsula	Quintana Roo	Yum Balam	YB_MA14	Sub-humid	Coastal lagoon	Dwarf	Cuadrada	0.0025	2																			9.35005	34.3147				9.35005	34.3147
1207		21.5617	-87.1168	21.5617	-87.1168	Yucatan Peninsula	Quintana Roo	Yum Balam	YB_MA15	Sub-humid	Coastal lagoon	Basin	Cuadrada	0.0025	2																			45.1517	165.707				45.1517	165.707
1208		21.5219	-87.1024	21.5219	-87.1024	Yucatan Peninsula	Quintana Roo	Yum Balam	YB_MA16	Sub-humid	Coastal lagoon	Basin	Cuadrada	0.0025	2																			84.7621	311.077				84.7621	311.077
1209		21.5983	-87.106	21.5983	-87.106	Yucatan Peninsula	Quintana Roo	Yum Balam	YB_MA23	Sub-humid	Coastal lagoon	Basin	Cuadrada	0.0025	2																			23.8712	87.6071				23.8712	87.6071
1210		21.5779	-87.1249	21.5779	-87.1249	Yucatan Peninsula	Quintana Roo	Yum Balam	YB_MA24	Sub-humid	Coastal lagoon	Basin	Cuadrada	0.0025	2																			29.6783	108.919				29.6783	108.919
1211		21.514	-87.2746	21.514	-87.2746	Yucatan Peninsula	Quintana Roo	Yum Balam	YB_MA25	Sub-humid	Coastal lagoon	Basin	Cuadrada	0.0025	2																			27.45	100.742				27.45	100.742
1212		21.5604	-87.1425	21.5604	-87.1425	Yucatan Peninsula	Quintana Roo	Yum Balam	YB_MA26	Sub-humid	Coastal lagoon	Dwarf	Cuadrada	0.0025	2																			3.069	11.2632				3.069	11.2632
1213		21.5054	-87.3881	21.5054	-87.3881	Yucatan Peninsula	Quintana Roo	Yum Balam	YB_MA27	Sub-humid	Coastal lagoon	Fringe	Cuadrada	0.0025	2																			69.8135	256.215				69.8135	256.215
1214		21.5143	-87.3663	21.5143	-87.3663	Yucatan Peninsula	Quintana Roo	Yum Balam	YB_MA28	Sub-humid	Coastal lagoon	Fringe	Cuadrada	0.0025	2																			45.3891	166.578				45.3891	166.578
1215		21.5116	-87.3723	21.5116	-87.3723	Yucatan Peninsula	Quintana Roo	Yum Balam	YB_MA29	Sub-humid	Coastal lagoon	Fringe	Cuadrada	0.0025	2																			41.0474	150.644				41.0474	150.644
1216						Gulf of Mexico	Tamaulipas	Tamaulipas		Arid	Estuarine-river	Fringe
1217						Gulf of Mexico	Veracruz	Veracruz		Sub-humid	Estuarine-river	Riverine
1218						Gulf of Mexico	Tabasco	Tabasco		Humid	Estuarine-river	Riverine
1219						Yucatan Peninsula	Campeche	Campeche oeste		Sub-humid	Coastal lagoon	Basin
1220						Yucatan Peninsula	Campeche	Campeche este		Sub-humid	Coastal lagoon	Basin
1221						Yucatan Peninsula	Yucatan	Celestun		Sub-humid	Karstic	Basin
1222						Yucatan Peninsula	Quintana Roo	Sian kaan		Sub-humid	Karstic	Dwarf
742	742_47	20.926	-90.338	20.926	-90.338	Yucatan Peninsula	Yucatan	Celestun	1 (Interna)	Arid	Karstic	Basin	Cuadrada	0.06	4	Mix	28			760	28.2	43	9			12.3	17.4	41.5	1108	101.374	112323	112.323	50.5452	50.5452	185.501				50.5452	185.501
743	743_47					Yucatan Peninsula	Yucatan	Celestun		Arid	Karstic	Basin				Rm
744	744_47					Yucatan Peninsula	Yucatan	Celestun		Arid	Karstic	Basin				Ag
745	745_47					Yucatan Peninsula	Yucatan	Celestun		Arid	Karstic	Basin				Lr
746	746_47	20.868	-90.367	20.868	-90.367	Yucatan Peninsula	Yucatan	Celestun	2 (Puente)	Arid	Karstic	Fringe	Cuadrada	0.06	4	Mix	28			760	45.8	70	17			7.6	10.6	23.6	1466	38.7478	56804.2	56.8042	25.5619	25.5619	93.8122				25.5619	93.8122
747	747_47					Yucatan Peninsula	Yucatan	Celestun		Arid	Karstic	Fringe				Rm
748	748_47					Yucatan Peninsula	Yucatan	Celestun		Arid	Karstic	Fringe				Ag
749	749_47					Yucatan Peninsula	Yucatan	Celestun		Arid	Karstic	Fringe				Lr
750	750_47	20.77	-90.406	20.77	-90.406	Yucatan Peninsula	Yucatan	Celestun	3 (Boca)	Arid	Karstic	Fringe	Cuadrada	0.02	4	Mix	28			760	64	97	70			5.3	10.2	26	3125	35.9698	112406	112.406	50.5825	50.5825	185.638				50.5825	185.638
751	751_47					Yucatan Peninsula	Yucatan	Celestun		Arid	Karstic	Fringe				Rm
752	752_47					Yucatan Peninsula	Yucatan	Celestun		Arid	Karstic	Fringe				Ag
753	753_47					Yucatan Peninsula	Yucatan	Celestun		Arid	Karstic	Fringe				Lr
754	754_48	18.6508	-91.763	18.6508	-91.763	Yucatan Peninsula	Campeche	Pargo	1	Sub-humid	Coastal lagoon	Fringe	Rectangular	0.0048	3	Mix										3.6	19.73			298.688											18.51				0-30	0-30	1m		10.6293
755	755_48					Yucatan Peninsula	Campeche	Pargo		Sub-humid	Coastal lagoon	Fringe				Rm
756	756_48					Yucatan Peninsula	Campeche	Pargo		Sub-humid	Coastal lagoon	Fringe				Lr
757	757_48					Yucatan Peninsula	Campeche	Pargo		Sub-humid	Coastal lagoon	Fringe				Ag
758	758_48					Yucatan Peninsula	Campeche	Pargo		Sub-humid	Coastal lagoon	Fringe				Ce
759	759_48	18.694	-91.698	18.694	-91.698	Yucatan Peninsula	Campeche	Bahamita	2	Sub-humid	Coastal lagoon	Fringe	Rectangular	0.0048	3	Mix										2.4	7.26			22.1985											19.08					0-30	1m		10.9566
760	760_49	18.64	-91.784	18.6354	-91.7796	Yucatan Peninsula	Campeche	Cd. Carmen	1	Sub-humid	Coastal lagoon	Fringe	Rectangular	0.0048	1	Mix											6.95			19.8175											14.3					0-30	1m		8.92
761	761_49					Yucatan Peninsula	Campeche	Cd. Carmen	1	Sub-humid	Coastal lagoon	Fringe				Rm										11.9
762	762_49					Yucatan Peninsula	Campeche	Cd. Carmen	1	Sub-humid	Coastal lagoon	Fringe				Lr										12.4
763	763_49	18.642	-91.779	18.6353	-91.7806	Yucatan Peninsula	Campeche	Cd. Carmen	2	Sub-humid	Coastal lagoon	Fringe	Rectangular	0.0048	1	Mix											10.11			52.5099											18.16					0-30	1m		8.6
764	764_49					Yucatan Peninsula	Campeche	Cd. Carmen	2	Sub-humid	Coastal lagoon	Fringe				Rm										10.5
765	765_49					Yucatan Peninsula	Campeche	Cd. Carmen	2	Sub-humid	Coastal lagoon	Fringe				Lr										9.8
766	766_49	18.6356	-91.7836	18.6356	-91.7834	Yucatan Peninsula	Campeche	Cd. Carmen	3	Sub-humid	Coastal lagoon	Basin	Rectangular	0.0048	1	Mix											9.1			39.9389											5					0-30	1m		3.3
767	767_49					Yucatan Peninsula	Campeche	Cd. Carmen	3	Sub-humid	Coastal lagoon	Basin				Rm										10.3
768	768_49					Yucatan Peninsula	Campeche	Cd. Carmen	3	Sub-humid	Coastal lagoon	Basin				Lr										9.4
769	769_49					Yucatan Peninsula	Campeche	Cd. Carmen	3	Sub-humid	Coastal lagoon	Basin				Ce										9.5
770	770_49	18.64	-91.808	18.6359	-91.7861	Yucatan Peninsula	Campeche	Cd. Carmen	4	Sub-humid	Coastal lagoon	Fringe	Rectangular	0.0048	1	Mix											3.39			3.06484											7.3					0-30	1m		4.6
771	771_49					Yucatan Peninsula	Campeche	Cd. Carmen	4	Sub-humid	Coastal lagoon	Fringe				Ce										4.7
772	772_49					Yucatan Peninsula	Campeche	Cd. Carmen	4	Sub-humid	Coastal lagoon	Fringe				Rm										5.3
773	773_49					Yucatan Peninsula	Campeche	Cd. Carmen	4	Sub-humid	Coastal lagoon	Fringe				Ag										4.7
774	774_49	18.661	-91.808	18.6355	-91.7856	Yucatan Peninsula	Campeche	Cd. Carmen	5	Sub-humid	Coastal lagoon	Fringe	Rectangular	0.0048	1	Mix											5.26			7.52478											5.3					0-30	1m		3.6
775	775_49					Yucatan Peninsula	Campeche	Cd. Carmen	5	Sub-humid	Coastal lagoon	Fringe				Ag										6.2
776	776_49					Yucatan Peninsula	Campeche	Cd. Carmen	5	Sub-humid	Coastal lagoon	Fringe				Ce										5.4
777	777_49	18.642	-91.793	18.6355	-91.7854	Yucatan Peninsula	Campeche	Cd. Carmen	6	Sub-humid	Coastal lagoon	Basin	Rectangular	0.0048	1	Mix											6.74			12.0649											6.3					0-30	1m		4.5
778	778_49					Yucatan Peninsula	Campeche	Cd. Carmen	6	Sub-humid	Coastal lagoon	Basin				Lr										5.2
779	779_49					Yucatan Peninsula	Campeche	Cd. Carmen	6	Sub-humid	Coastal lagoon	Basin				Ce										4.1
780	780_50	19.8929	-90.488	19.8929	-90.488	Yucatan Peninsula	Campeche	Estero el pargo	1	Sub-humid	Karstic	Fringe				Lr																									27				30	0-30	1m	0.33	16
781	781_50					Yucatan Peninsula	Campeche	Estero el pargo		Sub-humid	Karstic	Fringe				Lr																									21				30-60				12
782	782_50					Yucatan Peninsula	Campeche	Estero el pargo		Sub-humid	Karstic	Fringe				Lr																									22				30	0-30	1m	0.33	12.5
783	783_50					Yucatan Peninsula	Campeche	Estero el pargo		Sub-humid	Karstic	Fringe				Lr																									21				30-60				12
784	784_50					Yucatan Peninsula	Campeche	Estero el pargo		Sub-humid	Karstic	Fringe				Lr																									32.7				30	0-30	1m	0.33	18
785	785_50					Yucatan Peninsula	Campeche	Estero el pargo		Sub-humid	Karstic	Fringe				Lr																									24				30-60				14
786	786_50	19.9067	-90.478	19.9067	-90.478	Yucatan Peninsula	Campeche	Estero el pargo	2	Sub-humid	Karstic	Fringe				Rm																									33				30	0-30	1m	0.33	18
787	787_50					Yucatan Peninsula	Campeche	Estero el pargo		Sub-humid	Karstic	Fringe				Rm																									36				30-60				14.5
788	788_50					Yucatan Peninsula	Campeche	Estero el pargo		Sub-humid	Karstic	Fringe				Rm																									30				30	0-30	1m	0.33	15
789	789_50					Yucatan Peninsula	Campeche	Estero el pargo		Sub-humid	Karstic	Fringe				Rm																									25				30-60				15.8
790	790_50					Yucatan Peninsula	Campeche	Estero el pargo		Sub-humid	Karstic	Fringe				Rm																									27				30	0-30	1m	0.33	19
791	791_50					Yucatan Peninsula	Campeche	Estero el pargo		Sub-humid	Karstic	Fringe				Rm																									27.5				30-60				20
792	792_51	19.8612	-87.4612	19.8614	-87.4611	Yucatan Peninsula	Quintana Roo	Sian Kaan	Xamach	Sub-humid	Karstic	Dwarf	Circular	0.0126	6	Rm					57.2					0.95	2.1		8886	0.882385	7840.87	7.84087	3.52839	3.52839	12.9492				3.52839	12.9492		8.7	3.915	14.368	0-15		1m	0.4	9.3
793	793_51					Yucatan Peninsula	Quintana Roo	Sian Kaan	Xamach	Sub-humid	Karstic	Dwarf																																	15-30			0.55	6
794	794_51					Yucatan Peninsula	Quintana Roo	Sian Kaan	Xamach	Sub-humid	Karstic	Dwarf																																	Total 0-30	0-30			15.3
795	795_51					Yucatan Peninsula	Quintana Roo	Sian Kaan	Xamach	Sub-humid	Karstic	Dwarf																																	30-50	30-50		0.95	2.9
796	796_51					Yucatan Peninsula	Quintana Roo	Sian Kaan	Xamach	Sub-humid	Karstic	Dwarf																																	50-100	50-100		0.74	3.8
797	797_51					Yucatan Peninsula	Quintana Roo	Sian Kaan	Xamach	Sub-humid	Karstic	Dwarf																																	>100	>100		0.72
798	798_51					Yucatan Peninsula	Quintana Roo	Sian Kaan	Xamach	Sub-humid	Karstic	Dwarf																																					3.8
799	799_51	19.8408	-87.48	19.8409	-87.4799	Yucatan Peninsula	Quintana Roo	Sian Kaan	La Raya	Sub-humid	Karstic	Dwarf	Circular	0.0126	6	Rm										0.7	1.4		37932	0.307483	11663.4	7.1	3.195	3.195	11.7256				3.195	11.7256		19	8.55	31.3785	0-15		1m	0.18	28.8
800	800_51					Yucatan Peninsula	Quintana Roo	Sian Kaan	La Raya	Sub-humid	Karstic	Dwarf																																	15-30			0.77	6
801	801_51					Yucatan Peninsula	Quintana Roo	Sian Kaan	La Raya	Sub-humid	Karstic	Dwarf																																	Total 0-30	0-30			34.8
802	802_51					Yucatan Peninsula	Quintana Roo	Sian Kaan	La Raya	Sub-humid	Karstic	Dwarf																																	30-50	30-50		0.89	3.9
803	803_51					Yucatan Peninsula	Quintana Roo	Sian Kaan	La Raya	Sub-humid	Karstic	Dwarf																																	>50	50-100		0.73	4.8
804	804_51					Yucatan Peninsula	Quintana Roo	Sian Kaan	La Raya	Sub-humid	Karstic	Dwarf
805	805_51	19.8218	-87.495	19.8218	-87.495	Yucatan Peninsula	Quintana Roo	Sian Kaan	El playon	Sub-humid	Karstic	Dwarf	Circular	0.0126	6	Rm					49.6					1	1.1		47216	0.164251	7755.29	5.3	2.385	2.385	8.75295				2.385	8.75295		12.2	5.49	20.1483	0-15		1m	0.16	29.3
806	806_51					Yucatan Peninsula	Quintana Roo	Sian Kaan	El playon	Sub-humid	Karstic	Dwarf																																	15-30			0.3	16.7
807	807_51					Yucatan Peninsula	Quintana Roo	Sian Kaan	El playon	Sub-humid	Karstic	Dwarf																																	Total 0-30	0-30			46
808	808_51					Yucatan Peninsula	Quintana Roo	Sian Kaan	El playon	Sub-humid	Karstic	Dwarf																																	30-50	30-50		0.63	4.6
809	809_51					Yucatan Peninsula	Quintana Roo	Sian Kaan	El playon	Sub-humid	Karstic	Dwarf																																	50-100	50-100		0.39	9.4
810	810_51					Yucatan Peninsula	Quintana Roo	Sian Kaan	El playon	Sub-humid	Karstic	Dwarf
811	811_51	19.796	-87.571	19.796	-87.5705	Yucatan Peninsula	Quintana Roo	Sian Kaan	Punta Gorda	Sub-humid	Karstic	Dwarf			12	Rm					5.2					1.5						23.4	10.53	10.53	38.6451				10.53	38.6451					0-15		1m	0.31	3.5
812	812_51					Yucatan Peninsula	Quintana Roo	Sian Kaan	Punta Gorda	Sub-humid	Karstic	Dwarf																																	15-30			0.34	2.3
813	813_51					Yucatan Peninsula	Quintana Roo	Sian Kaan	Punta Gorda	Sub-humid	Karstic	Dwarf																																	Total 0-30	0-30			5.8
814	814_51					Yucatan Peninsula	Quintana Roo	Sian Kaan	Punta Gorda	Sub-humid	Karstic	Dwarf																																	30-50	30-50		0.43	2.3
815	815_51					Yucatan Peninsula	Quintana Roo	Sian Kaan	Punta Gorda	Sub-humid	Karstic	Dwarf																																	50-100	50-100		0.62	1.8
816	816_51					Yucatan Peninsula	Quintana Roo	Sian Kaan	Punta Gorda	Sub-humid	Karstic	Dwarf
817	817_51	19.776	-87.588	19.776	-87.588	Yucatan Peninsula	Quintana Roo	Sian Kaan	Vigia Chico	Sub-humid	Karstic	Dwarf			12	Ce					8.5					1.5	3.2		3183	2.97187	9459.46	18	8.1	8.1	29.727				8.1	29.727		0.7	0.315	1.15605	0-15		1m	0.49	7.2
818	818_51					Yucatan Peninsula	Quintana Roo	Sian Kaan	Vigia Chico	Sub-humid	Karstic	Dwarf																																	15-30			0.57	7.3
819	819_51					Yucatan Peninsula	Quintana Roo	Sian Kaan	Vigia Chico	Sub-humid	Karstic	Dwarf																																	Total 0-30	0-30			14.5
820	820_51	19.78	-87.4789	19.78	-87.4789	Yucatan Peninsula	Quintana Roo	Sian Kaan	Laguna negra	Sub-humid	Karstic	Fringe	Circular	0.0126	6	Rm					44.9					3.5	3.9		11406	4.41221	50325.6	114.2	51.39	51.39	188.601	7	3.5	12.845	54.89	201.446		71.6	32.22	118.247	0-15		1m	0.18	27.6
821	821_51					Yucatan Peninsula	Quintana Roo	Sian Kaan	Laguna negra	Sub-humid	Karstic	Fringe																																	15-30			0.18	21.9
822	822_51					Yucatan Peninsula	Quintana Roo	Sian Kaan	Laguna negra	Sub-humid	Karstic	Fringe																																	Total 0-30	0-30			49.5
823	823_51					Yucatan Peninsula	Quintana Roo	Sian Kaan	Laguna negra	Sub-humid	Karstic	Fringe																																	30-50	30-50		0.3	21
824	824_51					Yucatan Peninsula	Quintana Roo	Sian Kaan	Laguna negra	Sub-humid	Karstic	Fringe																																	50-100	50-100		0.7	8.1
825	825_51					Yucatan Peninsula	Quintana Roo	Sian Kaan	Laguna negra	Sub-humid	Karstic	Fringe
826	826_51	19.636	-87.454	19.636	-87.454	Yucatan Peninsula	Quintana Roo	Sian Kaan	Hualaxtoc	Sub-humid	Karstic	Fringe	Circular	0.0154	6	Rm										6.5	4.1		9409	5.02488	47279.1	105	47.25	47.25	173.407	12.5	6.3	23.121	53.55	196.528		78	35.1	128.817	0-15		1m	0.32	27.8
827	827_51					Yucatan Peninsula	Quintana Roo	Sian Kaan	Hualaxtoc	Sub-humid	Karstic	Fringe																																	15-30			0.41	23.3
828	828_51					Yucatan Peninsula	Quintana Roo	Sian Kaan	Hualaxtoc	Sub-humid	Karstic	Fringe																																	Total 0-30	0-30			51.1
829	829_51					Yucatan Peninsula	Quintana Roo	Sian Kaan	Hualaxtoc	Sub-humid	Karstic	Fringe																																	30-50	30-50		0.44	14.8
830	830_51					Yucatan Peninsula	Quintana Roo	Sian Kaan	Hualaxtoc	Sub-humid	Karstic	Fringe																																	50-100	50-100		0.41	1.5
831	831_51					Yucatan Peninsula	Quintana Roo	Sian Kaan	Hualaxtoc	Sub-humid	Karstic	Fringe
832	832_51	19.696	-87.467	19.696	-87.467	Yucatan Peninsula	Quintana Roo	Sian Kaan	Cayo culebra	Sub-humid	Karstic	Fringe	Circular	0.0154	6	Rm					38.9					8.5	7.8		6833	26.7506	182787	144.9	65.205	65.205	239.302	21.4	10.7	39.269	75.905	278.571		147.2	66.24	243.101	0-15		1m	0.15	32.3
833	833_51					Yucatan Peninsula	Quintana Roo	Sian Kaan	Cayo culebra	Sub-humid	Karstic	Fringe																																	15-30			0.11	27.7
834	834_51					Yucatan Peninsula	Quintana Roo	Sian Kaan	Cayo culebra	Sub-humid	Karstic	Fringe																																	Total 0-30	0-30			60
835	835_51					Yucatan Peninsula	Quintana Roo	Sian Kaan	Cayo culebra	Sub-humid	Karstic	Fringe																																	30-50	30-50		0.22	12.6
836	836_51					Yucatan Peninsula	Quintana Roo	Sian Kaan	Cayo culebra	Sub-humid	Karstic	Fringe																																	50-100	50-100		0.67	3.2
837	837_51					Yucatan Peninsula	Quintana Roo	Sian Kaan	Cayo culebra	Sub-humid	Karstic	Fringe
838	838_51	19.4867	-87.7004	19.4867	-87.7004	Yucatan Peninsula	Quintana Roo	Sian Kaan	Isla Pitaya	Sub-humid	Karstic	Peten	Circular	0.0154	6	Lr					28.6					6.5	9.8		3183	30.7568	97898.8	223.6	100.62	100.62	369.275	25.7	15.1	55.417	115.72	424.692		156.6	70.47	258.625	0-15		1m	0.3	28.8
839	839_51					Yucatan Peninsula	Quintana Roo	Sian Kaan	Isla Pitaya	Sub-humid	Karstic	Peten																																	15-30			0.25	29.4
840	840_51					Yucatan Peninsula	Quintana Roo	Sian Kaan	Isla Pitaya	Sub-humid	Karstic	Peten																																	Total 0-30	0-30			58.2
841	841_51					Yucatan Peninsula	Quintana Roo	Sian Kaan	Isla Pitaya	Sub-humid	Karstic	Peten																																	30-50	30-50		0.26	33.9
842	842_51					Yucatan Peninsula	Quintana Roo	Sian Kaan	Isla Pitaya	Sub-humid	Karstic	Peten																																	50-100	50-100		0.21	33.5
843	843_51					Yucatan Peninsula	Quintana Roo	Sian Kaan	Isla Pitaya	Sub-humid	Karstic	Peten																																	>100	>100		0.23	35.1
844	844_51					Yucatan Peninsula	Quintana Roo	Sian Kaan	Isla Pitaya	Sub-humid	Karstic	Peten
845	845_52	18.638	-92.458	18.6411	-92.4581	Yucatan Peninsula	Campeche	Nuevo campechito	1	Humid	Estuarine-river	Riverine	Rectangular	0.0048	3	Mix																														50-100	1m		2.5
846	846_52					Yucatan Peninsula	Campeche	Nuevo campechito	1	Humid	Estuarine-river	Riverine				Rm
847	847_52					Yucatan Peninsula	Campeche	Nuevo campechito	1	Humid	Estuarine-river	Riverine				Lr
848	848_52					Yucatan Peninsula	Campeche	Nuevo campechito	1	Humid	Estuarine-river	Riverine				Ce
849	849_52	18.6172	-91.9722	18.6172	-91.9722	Yucatan Peninsula	Campeche	Xicalango	3	Humid	Coastal lagoon	Basin	Rectangular	0.0048	3	Mix																														50-100	1m		2
850	850_52					Yucatan Peninsula	Campeche	Xicalango	3	Humid	Coastal lagoon	Basin				Lr
851	851_52					Yucatan Peninsula	Campeche	Xicalango	3	Humid	Coastal lagoon	Basin				Ag
852	852_52					Yucatan Peninsula	Campeche	Xicalango	3	Humid	Coastal lagoon	Basin				Ce
853	853_52	18.622	-92.46	18.622	-92.46	Yucatan Peninsula	Campeche	Nuevo campechito	1	Humid	Estuarine-river	Riverine	Rectangular	0.0048	3	Rm																													0-30	0-30	1m		7.33
854	854_52					Yucatan Peninsula	Campeche	Nuevo campechito	1	Humid	Estuarine-river	Riverine				Rm																													30-60	30-50			7.28
855	855_52					Yucatan Peninsula	Campeche	Nuevo campechito	1	Humid	Estuarine-river	Riverine				Rm																													0-30	0-30			5.13
856	856_52					Yucatan Peninsula	Campeche	Nuevo campechito	1	Humid	Estuarine-river	Riverine				Rm																													30-60	30-50			6.89
857	857_52					Yucatan Peninsula	Campeche	Nuevo campechito	1	Humid	Estuarine-river	Riverine				Rm																													0-30	0-30			5.27
858	858_52					Yucatan Peninsula	Campeche	Nuevo campechito	1	Humid	Estuarine-river	Riverine				Rm																													30-60	30-50	1m		4.9
859	859_53	18.58	-92.08	18.5888	-92.0766	Gulf of Mexico	Campeche	Laguna de Terminos	Atasta	Humid	Coastal lagoon	Basin	Cuadrada	0.01	2	Mix					24	35	8			12	9.16			33.3871											33.5	4.95	2.2275	8.17492	30	0-30		0.33	19.2372
860	860_53					Gulf of Mexico	Campeche	Laguna de Terminos	Atasta	Humid	Coastal lagoon	Basin				Rm
861	861_53					Gulf of Mexico	Campeche	Laguna de Terminos	Atasta	Humid	Coastal lagoon	Basin				Ag
862	862_53					Gulf of Mexico	Campeche	Laguna de Terminos	Atasta	Humid	Coastal lagoon	Basin				Lr
863	863_54	18.443	-91.526	18.443	-91.526	Gulf of Mexico	Campeche	Laguna de Terminos	25	Humid	Coastal lagoon	Fringe	Cuadrada	0.01	6	Ag					86	90	79			6.3	19.58	26.83	2917	176.392	514535	514.535	231.541	231.541	849.755				231.541	849.755
864	864_54	18.4491	-91.6365	18.4491	-91.6365	Gulf of Mexico	Campeche	Laguna de Terminos	27	Humid	Coastal lagoon	Fringe	Cuadrada	0.01	6	Ag					76.3	85	60			8.7	23.27	37.9	1492	266.956	398298	398.298	179.234	179.234	657.789				179.234	657.789
865	865_54	18.4699	-91.7302	18.4699	-91.7302	Gulf of Mexico	Campeche	Laguna de Terminos	28	Humid	Coastal lagoon	Fringe	Cuadrada	0.01	6	Ag					65	68	62			7.95	29.88	62.5	2062	287.535	592898	592.898	266.804	266.804	979.171				266.804	979.171
866	866_54	18.5724	-91.9033	18.5724	-91.9033	Gulf of Mexico	Campeche	Laguna de Terminos	29	Humid	Coastal lagoon	Fringe	Cuadrada	0.01	6	Ag					71	75	67			6.1	23.65	39.15	3550	182.934	649416	649.416	292.237	292.237	1072.51				292.237	1072.51
867	867_54	18.5978	-92.0029	18.5978	-92.0029	Gulf of Mexico	Campeche	Laguna de Terminos	30	Humid	Coastal lagoon	Fringe	Cuadrada	0.01	6	Mix					37	54	20			8	33.89	80.4	2100	343.693	721756	721.756	324.79	324.79	1191.98				324.79	1191.98
868	868_54	18.5139	-91.9911	18.5139	-91.9911	Gulf of Mexico	Campeche	Laguna de Terminos	31	Humid	Coastal lagoon	Fringe	Cuadrada	0.01	6	Mix					15					14.8	28.66	57.5	763	788.508	601632	601.632	270.734	270.734	993.595				270.734	993.595
869	869_54	18.549	-92.0263	18.549	-92.0263	Gulf of Mexico	Campeche	Laguna de Terminos	32	Humid	Coastal lagoon	Fringe	Cuadrada	0.01	6	Mix
870	870_54	18.572	-92.131	18.572	-92.131	Gulf of Mexico	Campeche	Laguna de Terminos	33	Humid	Coastal lagoon	Basin	Cuadrada	0.01	6	Mix					25					8.3	29.03	59	1250	815.249	1.01906e+06	1019.06	458.578	458.578	1682.98				458.578	1682.98
871	871_55	18.5716	-91.9238	18.5716	-91.9238	Yucatan Peninsula	Campeche	Peninsula de Atasta	Peninsula de Atasta	Humid	Coastal lagoon	Fringe				Mix																													30	0-30	1m	0.33	2.4
872	872_55					Yucatan Peninsula	Campeche	Peninsula de Atasta	Peninsula de Atasta	Humid	Coastal lagoon	Fringe				Mix																													30-60	30-50			63.3
873	873_56	20.924	-90.34	20.9237	-90.3393	Yucatan Peninsula	Yucatan	Celestun	Interna	Arid	Karstic	Fringe	Cuadrada	0.01	2	Mix					22.4					12.5	22.71	40.5	1108	160.749	178110	178.11	80.1496	80.1496	294.149				80.1496	294.149	47.4				30	0-30	1m	0.33	27.22
874	874_56					Yucatan Peninsula	Yucatan	Celestun	Interna	Arid	Karstic	Fringe				Rm
875	875_56					Yucatan Peninsula	Yucatan	Celestun	Interna	Arid	Karstic	Fringe				Lr
876	876_56					Yucatan Peninsula	Yucatan	Celestun	Interna	Arid	Karstic	Fringe				Ag
877	877_56	20.86	-90.374	20.86	-90.374	Yucatan Peninsula	Yucatan	Celestun	Puente	Arid	Karstic	Fringe	Cuadrada	0.01	2	Mix					31.3					8	17.48	24	1500	101.948	152923	152.923	68.8151	68.8151	252.552				68.8151	252.552	33.4				30	0-30	1m	0.33	19.18
878	878_56					Yucatan Peninsula	Yucatan	Celestun	Puente	Arid	Karstic	Fringe				Rm
879	879_56					Yucatan Peninsula	Yucatan	Celestun	Puente	Arid	Karstic	Fringe				Lr
880	880_56					Yucatan Peninsula	Yucatan	Celestun	Puente	Arid	Karstic	Fringe				Ag
881	881_56	20.776	-90.406	20.776	-90.406	Yucatan Peninsula	Yucatan	Celestun	Boca	Arid	Karstic	Basin	Cuadrada	0.01	2	Mix					51.5					6	19.54	30	2450	126.46	309827	309.827	139.422	139.422	511.679				139.422	511.679	35.4				30	0-30	1m	0.33	20.33
882	882_56					Yucatan Peninsula	Yucatan	Celestun	Boca	Arid	Karstic	Basin				Rm
883	883_56					Yucatan Peninsula	Yucatan	Celestun	Boca	Arid	Karstic	Basin				Lr
884	884_56					Yucatan Peninsula	Yucatan	Celestun	Boca	Arid	Karstic	Basin				Ag
885	885_56	21.1687	-90.0083	21.1687	-90.0083	Yucatan Peninsula	Yucatan	Sisal	Pecis 1	Arid	Karstic	Basin	Cuadrada	0.01	2	Mix					38.5					3	15.26	18.3	4944	78.397	387595	387.595	174.418	174.418	640.113				174.418	640.113	10.2				30	0-30	1m	0.33	5.9
886	886_56					Yucatan Peninsula	Yucatan	Sisal	Pecis 1	Arid	Karstic	Basin				Rm
887	887_56					Yucatan Peninsula	Yucatan	Sisal	Pecis 1	Arid	Karstic	Basin				Lr
888	888_56					Yucatan Peninsula	Yucatan	Sisal	Pecis 1	Arid	Karstic	Basin				Ag
889	889_56	21.1739	-89.9919	21.1739	-89.9919	Yucatan Peninsula	Yucatan	Sisal	Pecis 3	Arid	Karstic	Basin	Cuadrada	0.01	2	Mix					46.3					3.9	15.14	18	4850	77.2091	374464	374.464	168.509	168.509	618.428				168.509	618.428	18.9				30	0-30	1m	0.33	10.9
890	890_56					Yucatan Peninsula	Yucatan	Sisal	Pecis 3	Arid	Karstic	Basin				Lr
891	891_56					Yucatan Peninsula	Yucatan	Sisal	Pecis 3	Arid	Karstic	Basin				Ag
892	892_56	21.2751	-89.6639	21.275	-89.6639	Yucatan Peninsula	Yucatan	Progreso	Contenedores	Arid	Karstic	Basin	Cuadrada	0.01	2	Mix					50.1					2.8	16.74	22	6750	83.283	562161	562.161	252.972	252.972	928.408				252.972	928.408	33.2				30	0-30	1m	0.33	19.1
893	893_56					Yucatan Peninsula	Yucatan	Progreso	Contenedores	Arid	Karstic	Basin				Rm
894	894_56					Yucatan Peninsula	Yucatan	Progreso	Contenedores	Arid	Karstic	Basin				Lr
895	895_56					Yucatan Peninsula	Yucatan	Progreso	Contenedores	Arid	Karstic	Basin				Ag
896	896_56	21.257	-89.71	21.2569	-89.7098	Yucatan Peninsula	Yucatan	Progreso	Chelem 1	Arid	Karstic	Basin	Cuadrada	0.01	2	Mix					66.5					2	8.59	5.8	4500	25.8017	116108	116.108	52.2484	52.2484	191.752				52.2484	191.752	24				30	0-30	1m	0.33	13.8
897	897_56					Yucatan Peninsula	Yucatan	Progreso	Chelem 1	Arid	Karstic	Basin				Rm
898	898_56					Yucatan Peninsula	Yucatan	Progreso	Chelem 1	Arid	Karstic	Basin				Lr
899	899_56					Yucatan Peninsula	Yucatan	Progreso	Chelem 1	Arid	Karstic	Basin				Ag
900	900_56	21.246	-89.761	21.246	-89.761	Yucatan Peninsula	Yucatan	Progreso	Chelem 2	Arid	Karstic	Basin	Cuadrada	0.01	2	Mix					53.4					4.5	20.22	32.1	4000	140.58	562321	562.321	253.045	253.045	928.673				253.045	928.673	16.2				30	0-30	1m	0.33	9.3
901	901_56					Yucatan Peninsula	Yucatan	Progreso	Chelem 2	Arid	Karstic	Basin				Rm
902	902_56					Yucatan Peninsula	Yucatan	Progreso	Chelem 2	Arid	Karstic	Basin				Lr
903	903_56					Yucatan Peninsula	Yucatan	Progreso	Chelem 2	Arid	Karstic	Basin				Ag
904	904_56	21.3948	-88.8599	21.3947	-88.8599	Yucatan Peninsula	Yucatan	Dzilam	Elepeten	Arid	Karstic	Basin	Cuadrada	0.01	2	Mix					46.2					4.3	9.3	6.8	1683	26.7843	45078	45.078	20.2851	20.2851	74.4463				20.2851	74.4463	20.7				30	0-30	1m	0.33	11.9
905	905_56					Yucatan Peninsula	Yucatan	Dzilam	Elepeten	Arid	Karstic	Basin				Rm
906	906_56					Yucatan Peninsula	Yucatan	Dzilam	Elepeten	Arid	Karstic	Basin				Lr
907	907_56					Yucatan Peninsula	Yucatan	Dzilam	Elepeten	Arid	Karstic	Basin				Ag
908	908_56					Yucatan Peninsula	Yucatan	Dzilam	Elepeten	Arid	Karstic	Basin				Ce
909	909_56	21.394	-88.882	21.394	-88.882	Yucatan Peninsula	Yucatan	Dzilam	Pueblo	Arid	Karstic	Basin	Cuadrada	0.01	2	Mix					46.8					2.1	3.91	1.2	400	5.63086	2252.34	2.25234	1.01356	1.01356	3.71975				1.01356	3.71975	11.3				30	0-30	1m	0.33	6.5
910	910_56					Yucatan Peninsula	Yucatan	Dzilam	Pueblo	Arid	Karstic	Basin				Rm
911	911_56					Yucatan Peninsula	Yucatan	Dzilam	Pueblo	Arid	Karstic	Basin				Lr
912	912_56					Yucatan Peninsula	Yucatan	Dzilam	Pueblo	Arid	Karstic	Basin				Ag
913	913_56	21.4667	-87.6667	21.5858	-88.1766	Yucatan Peninsula	Yucatan	Rio Lagartos	Rio Lag.	Arid	Karstic	Fringe	Cuadrada	0.01	2	Rm					16.1					8.6	3.78	10	600	7.21399	4328.39	4.32839	1.94778	1.94778	7.14834				1.94778	7.14834	44.2				30	0-30	1m	0.33	25.4
914	914_56					Yucatan Peninsula	Yucatan	Rio Lagartos	Rio Lag.	Arid	Karstic	Fringe				Lr
915	915_56					Yucatan Peninsula	Yucatan	Rio Lagartos	Rio Lag.	Arid	Karstic	Fringe				Mix
916	916_56	21.5122	-87.6768	21.5122	-87.6768	Yucatan Peninsula	Yucatan	Rio Lagartos	El cuyo	Arid	Karstic	Basin	Cuadrada	0.01	2	Ag					15.1					5.8	5.3	22.09	4000	10.1404	40561.6	40.5616	18.2527	18.2527	66.9874				18.2527	66.9874	7.6				30	0-30	1m	0.33	4.4
917	917_56	21.0786	-86.7892	21.0786	-86.7892	Yucatan Peninsula	Quintana Roo	Cancun	Poligono 1	Sub-humid	Karstic	Dwarf	Cuadrada	0.01	2	Rm					32.6					6.5	6.89	37.3	7800	19.3757	151131	151.131	68.0088	68.0088	249.592				68.0088	249.592	34.9				30	0-30	1m	0.33	20
918	918_56	21.211	-86.853	21.211	-86.853	Yucatan Peninsula	Quintana Roo	Cancun	Poligono 9	Sub-humid	Karstic	Fringe	Cuadrada	0.01	2	Rm					36.4					7.3	5.79	26.33	4100	12.3269	50540.1	50.5401	22.743	22.743	83.467				22.743	83.467	58.4				30	0-30	1m	0.33	33.5
919	919_56	20.8641	-86.8711	20.8641	-86.8711	Yucatan Peninsula	Quintana Roo	Puerto Morelos	Ceiba	Sub-humid	Karstic	Basin	Cuadrada	0.01	2	Mix					18.5					4.2	4.65	17	4450	4.76989	21226	21.226	9.5517	9.5517	35.0547				9.5517	35.0547	33				30	0-30	1m	0.33	19
920	920_56					Yucatan Peninsula	Quintana Roo	Puerto Morelos	Ceiba	Sub-humid	Karstic	Basin				Rm
921	921_56					Yucatan Peninsula	Quintana Roo	Puerto Morelos	Ceiba	Sub-humid	Karstic	Basin				Lr
922	922_56					Yucatan Peninsula	Quintana Roo	Puerto Morelos	Ceiba	Sub-humid	Karstic	Basin				Ce
923	923_56	20.8419	-86.8842	20.8416	-86.8843	Yucatan Peninsula	Quintana Roo	Puerto Morelos	Cid	Sub-humid	Karstic	Basin	Cuadrada	0.01	2	Mix					17.4					4.9	12.91	13.1	4400	61.262	269553	269.553	121.299	121.299	445.167				121.299	445.167	72.7				30	0-30	1m	0.33	41.7477
924	924_56					Yucatan Peninsula	Quintana Roo	Puerto Morelos	Cid	Sub-humid	Karstic	Basin				Rm
925	925_56					Yucatan Peninsula	Quintana Roo	Puerto Morelos	Cid	Sub-humid	Karstic	Basin				Lr
926	926_56					Yucatan Peninsula	Quintana Roo	Puerto Morelos	Cid	Sub-humid	Karstic	Basin				Ce
927	927_56	19.823	-87.4988	19.823	-87.4988	Yucatan Peninsula	Quintana Roo	Sian kaan	El playon	Sub-humid	Karstic	Dwarf	Cuadrada	0.01	2	Rm					47.2					1.5	3.19	8	14600	2.61664	38202.9	38.2029	17.1913	17.1913	63.0921				17.1913	63.0921	61.8				30	0-30	1m	0.33	35.4884
928	928_56	19.704	-87.476	19.704	-87.476	Yucatan Peninsula	Quintana Roo	Sian kaan	Cayo culebras	Sub-humid	Karstic	Fringe	Cuadrada	0.01	2	Rm					37.1					8.9	9.03	63.54	4800	39.145	187896	187.896	84.5532	84.5532	310.31				84.5532	310.31	45.7				30	0-30	1m	0.33	26.243
929	929_56	20.334	-90.487	18.2816	-87.8391	Yucatan Peninsula	Quintana Roo	Xcalak	Pueblo	Sub-humid	Karstic	Fringe	Cuadrada	0.01	2	Rm					46.2					4.3	4.31	14.8	6700	5.72175	38335.7	38.3357	17.2511	17.2511	63.3115				17.2511	63.3115	9.2				30	0-30	1m	0.33	5.28306
930	930_56	18.246	-87.838	18.246	-87.838	Yucatan Peninsula	Quintana Roo	Xcalak	Portilla	Sub-humid	Karstic	Fringe	Cuadrada	0.01	2	Rm					47.2					6.7	5.43	23	9350	10.432	97539.2	97.5392	43.8926	43.8926	161.086				43.8926	161.086	21				30	0-30	1m	0.33	12.0592
931	931_56	18.696	-88.187	18.4933	-88.3203	Yucatan Peninsula	Quintana Roo	Chetumal	Rio hondo	Sub-humid	Estuarine-river	Basin	Cuadrada	0.01	2	Mix					2.8					5.7	17.33	23.6	1750	100.669	176171	176.171	79.2772	79.2772	290.947				79.2772	290.947	35.4				30	0-30	1m	0.33	20.3283
932	932_56					Yucatan Peninsula	Quintana Roo	Chetumal	Rio hondo	Sub-humid	Estuarine-river	Basin				Ce
933	933_56					Yucatan Peninsula	Quintana Roo	Chetumal	Rio hondo	Sub-humid	Estuarine-river	Basin				Rm
934	934_56	18.565	-88.223	18.565	-88.223	Yucatan Peninsula	Quintana Roo	Chetumal	Tamalcab	Sub-humid	Estuarine-river	Basin	Cuadrada	0.01	2	Mix					24.7					9.7	17.26	23.4	1050	99.9666	104965	104.965	47.2342	47.2342	173.35				47.2342	173.35	24.3				30	0-30	1m	0.33	13.9542
935	935_56					Yucatan Peninsula	Quintana Roo	Chetumal	Tamalcab	Sub-humid	Estuarine-river	Basin				Rm
936	936_56					Yucatan Peninsula	Quintana Roo	Chetumal	Tamalcab	Sub-humid	Estuarine-river	Basin				Lr
937	937_56					Yucatan Peninsula	Quintana Roo	Chetumal	Tamalcab	Sub-humid	Estuarine-river	Basin				Ag
938	938_53	18.6654	-91.7425	18.6654	-91.7425	Gulf of Mexico	Campeche	Laguna de Terminos	Estero Pargo	Sub-humid	Coastal lagoon	Fringe	Cuadrada	0.01	4	Mix					47.3	55.5	23	7	-275	6	15.96	20	1450	172.097	249541	249.541	112.293	112.293	412.117				112.293	412.117	52	12.3	5.535	20.3134	30	0-30	1m	0.33	29.8608
939	939_53					Gulf of Mexico	Campeche	Laguna de Terminos	Estero Pargo	Sub-humid	Coastal lagoon	Fringe				Rm
940	940_53					Gulf of Mexico	Campeche	Laguna de Terminos	Estero Pargo	Sub-humid	Coastal lagoon	Fringe				Ag
941	941_53					Gulf of Mexico	Campeche	Laguna de Terminos	Estero Pargo	Sub-humid	Coastal lagoon	Fringe				Lr
942	942_53	18.665	-91.742	18.665	-91.742	Gulf of Mexico	Campeche	Laguna de Terminos	Estero Pargo	Sub-humid	Coastal lagoon	Basin	Cuadrada	0.01	4	Mix						65	35.5			5.8	19.18	28.9	2700	277.52	749304	749.304	337.187	337.187	1237.48				337.187	1237.48
943	943_53					Gulf of Mexico	Campeche	Laguna de Terminos	Estero Pargo	Sub-humid	Coastal lagoon	Basin				Ag
944	944_53	18.7494	-91.2351	18.7494	-91.2351	Gulf of Mexico	Campeche	Laguna de Terminos	Xi buja	Humid	Coastal lagoon	Fringe	Cuadrada	0.01	4	Mix					45.8	62.5	34	6.8	-135.5	6	22.28	39	2600	240.505	625314	625.314	281.391	281.391	1032.71				281.391	1032.71	26	8	3.6	13.212	30	0-30	1m	0.33	14.9304
945	945_53					Gulf of Mexico	Campeche	Laguna de Terminos	Xi buja	Humid	Coastal lagoon	Fringe				Ag
946	946_53					Gulf of Mexico	Campeche	Laguna de Terminos	Xi buja	Humid	Coastal lagoon	Fringe				Rm
948	948_53					Gulf of Mexico	Campeche	Laguna de Terminos	Xi buja	Sub-humid	Coastal lagoon	Basin				Rm
949	949_53					Gulf of Mexico	Campeche	Laguna de Terminos	Xi buja	Sub-humid	Coastal lagoon	Basin				Ag
950	950_53					Gulf of Mexico	Campeche	Laguna de Terminos	Xi buja	Sub-humid	Coastal lagoon	Basin				Lr
951	951_53	18.9541	-91.2231	18.9541	-91.2231	Gulf of Mexico	Campeche	Laguna de Terminos	Sabancuy	Sub-humid	Coastal lagoon	Fringe	Cuadrada	0.01	4	Mix					57	62.8	45.7	6.8	-244.5	6	13.82	15	2100	118.361	248558	248.558	111.851	111.851	410.494				111.851	410.494	34	5.8	2.61	9.5787	30	0-30	1m	0.33	19.5244
952	952_53					Gulf of Mexico	Campeche	Laguna de Terminos	Sabancuy	Sub-humid	Coastal lagoon	Fringe				Rm
953	953_53					Gulf of Mexico	Campeche	Laguna de Terminos	Sabancuy	Sub-humid	Coastal lagoon	Fringe				Ag
954	954_53					Gulf of Mexico	Campeche	Laguna de Terminos	Sabancuy	Sub-humid	Coastal lagoon	Fringe				Lr
955	955_53	18.9546	-91.2231	18.9546	-91.2231	Gulf of Mexico	Campeche	Laguna de Terminos	Sabancuy	Sub-humid	Coastal lagoon	Basin	Cuadrada	0.01	4	Mix					55.75	60	36			7.2	16.35	21	3500	183.246	641361	641.361	288.612	288.612	1059.21				288.612	1059.21		3.1	1.395	5.11965
956	956_53					Gulf of Mexico	Campeche	Laguna de Terminos	Sabancuy	Sub-humid	Coastal lagoon	Basin				Rm
957	957_53					Gulf of Mexico	Campeche	Laguna de Terminos	Sabancuy	Sub-humid	Coastal lagoon	Basin				Ag
958	958_53					Gulf of Mexico	Campeche	Laguna de Terminos	Sabancuy	Sub-humid	Coastal lagoon	Basin				Lr
959	959_53	19.3387	-90.6892	19.3387	-90.6892	Yucatan Peninsula	Campeche	Champoton	Champoton	Sub-humid	Estuarine-river	Riverine	Cuadrada	0.01	4	Mix					22.1	28	20	6.9	-172	7.9	8.59	5.8	1200	34.3772	41252.6	41.2526	18.5637	18.5637	68.1287				18.5637	68.1287	53	14.3	6.435	23.6165	30	0-30	1m	0.33	30.435
960	960_53					Yucatan Peninsula	Campeche	Champoton	Champoton	Sub-humid	Estuarine-river	Riverine				Rm
961	961_53					Yucatan Peninsula	Campeche	Champoton	Champoton	Sub-humid	Estuarine-river	Riverine				Ag
962	962_53					Yucatan Peninsula	Campeche	Champoton	Champoton	Sub-humid	Estuarine-river	Riverine				Lr
963	963_53	19.3387	-90.6901	19.3387	-90.6901	Yucatan Peninsula	Campeche	Champoton	Champoton	Sub-humid	Estuarine-river	Basin	Cuadrada	0.01	4	Mix						26	5	6.85		4.6	11.99	11.3	7550	50.9241	384477	384.477	173.015	173.015	634.964				173.015	634.964		13.15	5.9175	21.7172
964	964_53					Yucatan Peninsula	Campeche	Champoton	Champoton	Sub-humid	Estuarine-river	Basin				Lr
965	965_53					Yucatan Peninsula	Campeche	Champoton	Champoton	Sub-humid	Estuarine-river	Basin				Rm
966	966_57	19.4631	-90.7056	19.4631	-90.7056	Yucatan Peninsula	Campeche	Champoton	I_1	Sub-humid	Estuarine-river	Riverine		0.01	4	Mix										6.2	16.74	22	5150	194.828	1.00337e+06	1003.37	451.515	451.515	1657.06				451.515	1657.06
967	967_57					Yucatan Peninsula	Campeche	Champoton		Sub-humid	Estuarine-river	Riverine				Rm
968	968_57					Yucatan Peninsula	Campeche	Champoton		Sub-humid	Estuarine-river	Riverine				Ag
969	969_57					Yucatan Peninsula	Campeche	Champoton		Sub-humid	Estuarine-river	Riverine				Lr
970	970_57					Yucatan Peninsula	Campeche	Champoton		Sub-humid	Estuarine-river	Riverine				Ce
971	971_57	19.4632	-90.7055	19.4632	-90.7055	Yucatan Peninsula	Campeche	Champoton	I_2	Sub-humid	Estuarine-river	Riverine				Ag										5.2	15.59	19.1	6000	102.084	612505	612.505	275.627	275.627	1011.55				275.627	1011.55
973	973_57					Yucatan Peninsula	Campeche	Champoton		Sub-humid	Estuarine-river	Riverine				Rm
974	974_57					Yucatan Peninsula	Campeche	Champoton		Sub-humid	Estuarine-river	Riverine				Ag
975	975_57					Yucatan Peninsula	Campeche	Champoton		Sub-humid	Estuarine-river	Riverine				Lr
976	976_57	19.783	-90.565	19.783	-90.565	Yucatan Peninsula	Campeche	Champoton	II_3_2	Sub-humid	Estuarine-river	Riverine				Mix										10.2	20.25	32.2	755	319.59	241290	241.29	108.581	108.581	398.491				108.581	398.491
977	977_57					Yucatan Peninsula	Campeche	Champoton		Sub-humid	Estuarine-river	Riverine				Rm
978	978_57					Yucatan Peninsula	Campeche	Champoton		Sub-humid	Estuarine-river	Riverine				Ag
979	979_57					Yucatan Peninsula	Campeche	Champoton		Sub-humid	Estuarine-river	Riverine				Lr
980	980_57	19.463	-90.7043	19.463	-90.7043	Yucatan Peninsula	Campeche	Champoton	II_4_1	Sub-humid	Estuarine-river	Basin				Mix										2.5	11.4	10.2	11950	48.1615	575529	575.529	258.988	258.988	950.487				258.988	950.487
981	981_57					Yucatan Peninsula	Campeche	Champoton		Sub-humid	Estuarine-river	Basin				Rm
982	982_57					Yucatan Peninsula	Campeche	Champoton		Sub-humid	Estuarine-river	Basin				Ag
983	983_57					Yucatan Peninsula	Campeche	Champoton		Sub-humid	Estuarine-river	Basin				Lr
984	984_57	19.463	-90.704	19.463	-90.704	Yucatan Peninsula	Campeche	Champoton	II_4_2	Sub-humid	Estuarine-river	Riverine				Mix										8.5	20.47	32.9	1950	328.696	640957	640.957	288.431	288.431	1058.54				288.431	1058.54
985	985_57					Yucatan Peninsula	Campeche	Champoton		Sub-humid	Estuarine-river	Riverine				Rm
986	986_57					Yucatan Peninsula	Campeche	Champoton		Sub-humid	Estuarine-river	Riverine				Ag
987	987_57					Yucatan Peninsula	Campeche	Champoton		Sub-humid	Estuarine-river	Riverine				Lr
988	988_57					Yucatan Peninsula	Campeche	Champoton		Sub-humid	Estuarine-river	Riverine				Ce
989	989_57	19.463	-90.704	19.463	-90.704	Yucatan Peninsula	Campeche	Champoton	III_5_1	Sub-humid	Estuarine-river	Riverine				Mix										4	11.99	11.3	2700	81.8122	220893	220.893	99.4018	99.4018	364.805				99.4018	364.805
990	990_57					Yucatan Peninsula	Campeche	Champoton		Sub-humid	Estuarine-river	Riverine				Rm
991	991_57					Yucatan Peninsula	Campeche	Champoton		Sub-humid	Estuarine-river	Riverine				Ag
992	992_57					Yucatan Peninsula	Campeche	Champoton		Sub-humid	Estuarine-river	Riverine				Lr
993	993_57	19.463	-90.704	19.463	-90.704	Yucatan Peninsula	Campeche	Champoton	III_5_2	Sub-humid	Estuarine-river	Riverine				Mix										2.8	8.06	5.1	12200	29.1313	355401	355.401	159.931	159.931	586.945				159.931	586.945
994	994_57					Yucatan Peninsula	Campeche	Champoton		Sub-humid	Estuarine-river	Riverine				Rm
995	995_57					Yucatan Peninsula	Campeche	Champoton		Sub-humid	Estuarine-river	Riverine				Ag
996	996_57					Yucatan Peninsula	Campeche	Champoton		Sub-humid	Estuarine-river	Riverine				Lr
997	997_57	19.4627	-90.7035	19.4627	-90.7035	Yucatan Peninsula	Campeche	Champoton	III_5_3	Sub-humid	Estuarine-river	Riverine				Mix										15	24.46	47	750	522.246	391684	391.684	176.258	176.258	646.866				176.258	646.866
998	998_57					Yucatan Peninsula	Campeche	Champoton		Sub-humid	Estuarine-river	Riverine				Rm
999	999_57					Yucatan Peninsula	Campeche	Champoton		Sub-humid	Estuarine-river	Riverine				Ag
1000	1000_57					Yucatan Peninsula	Campeche	Champoton		Sub-humid	Estuarine-river	Riverine				Lr
1001	1001_57	19.4628	-90.7035	19.4628	-90.7035	Yucatan Peninsula	Campeche	Champoton	III_6_1	Sub-humid	Estuarine-river	Riverine				Mix										4	11.34	10.1	3750	70.7753	265408	265.408	119.433	119.433	438.321				119.433	438.321
1002	1002_57					Yucatan Peninsula	Campeche	Champoton		Sub-humid	Estuarine-river	Riverine				Rm
1003	1003_57					Yucatan Peninsula	Campeche	Champoton		Sub-humid	Estuarine-river	Riverine				Ag
1004	1004_57					Yucatan Peninsula	Campeche	Champoton		Sub-humid	Estuarine-river	Riverine				Lr
1005	1005_57	19.463	-90.703	19.463	-90.703	Yucatan Peninsula	Campeche	Champoton	III_6_2	Sub-humid	Estuarine-river	Riverine				Mix										4	3.74	1.1	21000	3.95689	83094.7	83.0947	37.3926	37.3926	137.231				37.3926	137.231
1006	1006_57					Yucatan Peninsula	Campeche	Champoton		Sub-humid	Estuarine-river	Riverine				Rm
1007	1007_57					Yucatan Peninsula	Campeche	Champoton		Sub-humid	Estuarine-river	Riverine				Ag
1008	1008_57					Yucatan Peninsula	Campeche	Champoton		Sub-humid	Estuarine-river	Riverine				Lr
1009	1009_57	19.463	-90.703	19.463	-90.703	Yucatan Peninsula	Campeche	Champoton	III_6_3	Sub-humid	Estuarine-river	Riverine				Mix										11.5	18.95	28.2	1950	268.95	524453	524.453	236.004	236.004	866.134				236.004	866.134
1010	1010_57					Yucatan Peninsula	Campeche	Champoton		Sub-humid	Estuarine-river	Riverine				Rm
1011	1011_57					Yucatan Peninsula	Campeche	Champoton		Sub-humid	Estuarine-river	Riverine				Ag
1012	1012_57					Yucatan Peninsula	Campeche	Champoton		Sub-humid	Estuarine-river	Riverine				Lr
1013	1013_57	19.4616	-90.7026	19.4616	-90.7026	Yucatan Peninsula	Campeche	Champoton	IV_7_F1_1	Sub-humid	Estuarine-river	Riverine				Mix										14	14.8	17.2	1550	141.439	219230	219.23	98.6535	98.6535	362.059				98.6535	362.059
1014	1014_57					Yucatan Peninsula	Campeche	Champoton		Sub-humid	Estuarine-river	Riverine				Rm
1015	1015_57					Yucatan Peninsula	Campeche	Champoton		Sub-humid	Estuarine-river	Riverine				Ag
1016	1016_57					Yucatan Peninsula	Campeche	Champoton		Sub-humid	Estuarine-river	Riverine				Lr
1017	1017_57	19.4613	-90.7026	19.4613	-90.7026	Yucatan Peninsula	Campeche	Champoton	IV_7_F2_2	Sub-humid	Estuarine-river	Riverine				Mix										15.3	18.33	26.4	689	246.667	169953	169.953	76.479	76.479	280.678				76.479	280.678
1018	1018_57					Yucatan Peninsula	Campeche	Champoton		Sub-humid	Estuarine-river	Riverine				Rm
1019	1019_57					Yucatan Peninsula	Campeche	Champoton		Sub-humid	Estuarine-river	Riverine				Ag
1020	1020_57					Yucatan Peninsula	Campeche	Champoton		Sub-humid	Estuarine-river	Riverine				Lr
1021	1021_57	19.461	-90.702	19.461	-90.702	Yucatan Peninsula	Campeche	Champoton	IV_7_F3_3	Sub-humid	Estuarine-river	Riverine				Mix										12.4	20.53	33.1	933	331.207	309016	309.016	139.057	139.057	510.34				139.057	510.34
1022	1022_57					Yucatan Peninsula	Campeche	Champoton		Sub-humid	Estuarine-river	Riverine				Rm
1023	1023_57					Yucatan Peninsula	Campeche	Champoton		Sub-humid	Estuarine-river	Riverine				Ag
1024	1024_57					Yucatan Peninsula	Campeche	Champoton		Sub-humid	Estuarine-river	Riverine				Lr
1025	1025_53	19.958	-90.452	19.958	-90.452	Yucatan Peninsula	Campeche	Los Petenes	Rio verde	Sub-humid	Karstic	Fringe	Cuadrada	0.01		Mix					49.9				-290	10.3	15.59	19.1	4200	161.915	680044	680.044	306.02	306.02	1123.09				306.02	1123.09	61.5	9.45	4.2525	15.6067	30	0-30	1m	0.33	35.3161
1026	1026_53					Yucatan Peninsula	Campeche	Los Petenes	Rio verde	Sub-humid	Karstic	Fringe				Rm						65	8	6.4
1027	1027_53					Yucatan Peninsula	Campeche	Los Petenes	Rio verde	Sub-humid	Karstic	Fringe				Ag
1028	1028_53					Yucatan Peninsula	Campeche	Los Petenes	Rio verde	Sub-humid	Karstic	Fringe				Lr
1029	1029_53	19.9581	-90.4512	19.9581	-90.4512	Yucatan Peninsula	Campeche	Los Petenes	Rio verde	Sub-humid	Karstic	Peten	Cuadrada	0.01	4	Ag					26.2	90	37	7	-296.2		12.87	13	7850	64.4342	505809	505.809	227.614	227.614	835.343				227.614	835.343		4.95	2.2275	8.17492
1031	1031_53	20.3326	-90.4899	20.3326	-90.4899	Yucatan Peninsula	Campeche	Los Petenes	Peten neyac	Sub-humid	Karstic	Peten	Cuadrada	0.01	4	Mix					58.4				-311.3		9.9	7.7	5150	49.721	256063	256.063	115.228	115.228	422.888				115.228	422.888		19.7	8.865	32.5346
1032	1032_53					Yucatan Peninsula	Campeche	Los Petenes	Peten neyac	Sub-humid	Karstic	Peten				Rm						80	45	6.7
1033	1033_53					Yucatan Peninsula	Campeche	Los Petenes	Peten neyac	Sub-humid	Karstic	Peten				Ag
1034	1034_58	20.8487	-90.375	20.8487	-90.375	Yucatan Peninsula	Yucatan	Celestun	Peten	Sub-humid	Karstic	Peten	Cuadrada	0.01	2	Lr										12.9	15.68	19.3	1825	99.5957				253.5	930.345		3.39	12.4413	256.89	942.786			13.55	49.7285	0-30	0-30	1m
1035	1035_58					Yucatan Peninsula	Yucatan	Celestun	Peten	Sub-humid	Karstic	Peten				Lr																													>100	>100
1036	1036_58	20.8515	-90.3729	20.8515	-90.3729	Yucatan Peninsula	Yucatan	Celestun	Chaparro	Arid	Karstic	Dwarf	Cuadrada	0.01	2	Rm										2	2.21	9.1	15600	33.0094				10.1	37.067		2.14	7.8538	12.24	44.9208			8.81	32.3327	0-30	0-30	1m
1037	1037_58					Yucatan Peninsula	Yucatan	Celestun	Chaparro	Arid	Karstic	Dwarf				Rm																													>100	>100
1038	1038_58	20.918	-90.3401	20.918	-90.3401	Yucatan Peninsula	Yucatan	Celestun	Cuenca	Arid	Karstic	Basin	Cuadrada	0.06	2	Lr										7.6	3.16	23.5	1367	160.276				99.7	365.899		1.67	6.1289	101.37	372.028			13.85	50.8295	0-30	0-30	1m
1039	1039_58					Yucatan Peninsula	Yucatan	Celestun	Cuenca	Arid	Karstic	Basin																																	>100	>100
1040	1040_58	20.8556	-90.3778	20.8556	-90.3778	Yucatan Peninsula	Yucatan	Celestun	Franja	Arid	Karstic	Fringe	Cuadrada	0.06	2	Lr										1.67			1522					102.3	375.441		2.34	8.5878	104.64	384.029			4.07	14.9369	0-30	0-30	1m
1041	1041_58					Yucatan Peninsula	Yucatan	Celestun	Franja	Arid	Karstic	Fringe																																	>100	>100
1042	1042_58	20.855	-90.376	20.855	-90.376	Yucatan Peninsula	Yucatan	Celestun	Zona Media	Arid	Karstic	Fringe	Cuadrada	0.06	2	Rm										6	3.42	30.7	1583	270.878				102.3	375.441		2.3	8.441	104.6	383.882			4.07	14.9369
1043	1043_58	20.775	-90.405	20.775	-90.405	Yucatan Peninsula	Yucatan	Celestun	Boca	Arid	Karstic	Fringe	Cuadrada	0.02	2	Rm										7.3	3.17	23.8	1700	174.338				105	385.35		1.5	5.505	106.5	390.855			10.94	40.1498
1044	1044_58	20.9188	-90.3404	20.9188	-90.3404	Yucatan Peninsula	Yucatan	Celestun	Interna	Arid	Karstic	Fringe	Cuadrada	0.06	2	Lr										11.5	3.73	41.6	1183	458.34				169.3	621.331		2	7.34	171.3	628.671			3.41	12.5147
1045	1045_59	20.851	-90.373	20.851	-90.373	Yucatan Peninsula	Yucatan	Celestun	Celestun	Arid	Karstic	Dwarf	Semicircular	0.0025	4		26											8.6				19.5	8.775	9.16	33.6172				9.16	33.6172	24		13.5	49.545		0-30	1m		10
1046	1046_59	21.2461	-89.8368	21.271	-89.7162	Yucatan Peninsula	Yucatan	Progreso	Progreso	Arid	Karstic	Dwarf	Semicircular	0.0025	4		26											3.73				4.6	2.07	1.92	7.0464				1.92	7.0464	17.3		5.2	19.084		0-30	1m		5
1047	1047_59	21.3698	-88.9818	21.388	-88.8945	Yucatan Peninsula	Yucatan	Dzilam	Dzilam	Arid	Karstic	Dwarf	Semicircular	0.0025	4		26											4.54				3.71	1.6695	2.5	9.175		1.3	4.771	3.8	13.946	18		6.3	23.121		0-30	1m		7
1048	1048_59	21.0334	-86.8374	21.0334	-86.8374	Yucatan Peninsula	Quintana Roo	Nichupte	Nichupte	Sub-humid	Karstic	Dwarf	Semicircular	0.0025	4		26											7.62				24.4	10.98	11.57	42.4619				11.57	42.4619	43		12	44.04		0-30	1m		24
1049	1049_59	20.9048	-86.8572	20.9048	-86.8572	Yucatan Peninsula	Quintana Roo	Pto. morelos	Pto. morelos	Sub-humid	Karstic	Dwarf	Semicircular	0.0025	4		26											18.8				40.11	18.0495	19.71	72.3357				19.71	72.3357	82		26.5	97.255		0-30	1m		42.5
1050	1050_59	19.823	-87.4988	19.823	-87.4988	Yucatan Peninsula	Quintana Roo	Playon	Playon	Sub-humid	Karstic	Dwarf	Semicircular	0.0025	4		26											13.36				24.6	11.07	14.35	52.6645		5.61	20.5887	19.96	73.2532	44		17	62.39		0-30	1m		23
1051	1051_59	19.807	-87.538	19.8077	-87.5317	Yucatan Peninsula	Quintana Roo	ParaÃ­so	ParaÃ­so	Sub-humid	Karstic	Dwarf	Semicircular	0.0025	4		26											8.03				9.8	4.41	4.41	16.1847				4.41	16.1847	15		9.9	36.333		0-30	1m		5
1052	1052_59	18.7851	-87.7488	18.7851	-87.7488	Yucatan Peninsula	Quintana Roo	Mahahual	Mahahual	Sub-humid	Karstic	Dwarf	Semicircular	0.0025	4		26											3.07				9.1	4.095	4.095	15.0286				4.095	15.0286	22.5		4.9	17.983		0-30	1m		12
1053	1053_60	20.9189	-90.3402	20.9189	-90.3402	Yucatan Peninsula	Yucatan	Celestun	zona interna	Arid	Karstic	Fringe			2
1054	1054_60					Yucatan Peninsula	Yucatan	Celestun	zona interna	Arid	Karstic	Fringe
1055	1055_60					Yucatan Peninsula	Yucatan	Celestun	zona interna	Arid	Karstic	Fringe
1056	1056_60					Yucatan Peninsula	Yucatan	Celestun	zona interna	Arid	Karstic	Fringe
1057	1057_60	20.773	-90.406	20.773	-90.406	Yucatan Peninsula	Yucatan	Celestun	Zona Boca	Arid	Karstic	Fringe			2
1058	1058_60					Yucatan Peninsula	Yucatan	Celestun	Zona Boca	Arid	Karstic	Fringe
1059	1059_60					Yucatan Peninsula	Yucatan	Celestun	Zona Boca	Arid	Karstic	Fringe
1060	1060_60					Yucatan Peninsula	Yucatan	Celestun	Zona Boca	Arid	Karstic	Fringe
1061	1061_61	18.6149	-92.0193	18.6149	-92.0193	Gulf of Mexico	Campeche	Laguna de Terminos	1	Humid	Coastal lagoon	Fringe	Cuadrada	0.1	2	Mix					50					10	21.78	33.2	3095	226.475	700940	700.94	315.423	315.423	1157.6				315.423	1157.6					30	0-30	1m	0.33	14.51
1062	1062_61					Gulf of Mexico	Campeche	Laguna de Terminos		Humid	Coastal lagoon	Fringe				Lr
1063	1063_61					Gulf of Mexico	Campeche	Laguna de Terminos		Humid	Coastal lagoon	Fringe				Ag
1064	1064_61					Gulf of Mexico	Campeche	Laguna de Terminos		Humid	Coastal lagoon	Fringe				Rm
1065	1065_61	18.6149	-92.0193	18.6149	-92.0193	Gulf of Mexico	Campeche	Laguna de Terminos	2	Humid	Coastal lagoon	Basin	Cuadrada	0.1	2	Mix					70					5	3.32	8.6	1670	2.05457	3431.13	3.43113	1.54401	1.54401	5.66651				1.54401	5.66651					30	0-30	1m	0.33	19.1
1066	1066_61					Gulf of Mexico	Campeche	Laguna de Terminos		Humid	Coastal lagoon	Basin				Lr
1067	1067_61					Gulf of Mexico	Campeche	Laguna de Terminos		Humid	Coastal lagoon	Basin				Ag
1068	1068_61					Gulf of Mexico	Campeche	Laguna de Terminos		Humid	Coastal lagoon	Basin				Rm
1069	1069_61	18.6149	-92.0193	18.6149	-92.0193	Gulf of Mexico	Campeche	Laguna de Terminos	3	Humid	Coastal lagoon	Riverine	Cuadrada	0.1	2	Mix					25					12.5	10.12	79.9	1650	33.3294	54993.4	54.9934	24.747	24.747	90.8217				24.747	90.8217					30	0-30	1m	0.33	10.2
1070	1070_61					Gulf of Mexico	Campeche	Laguna de Terminos		Humid	Coastal lagoon	Riverine				Lr
1071	1071_61					Gulf of Mexico	Campeche	Laguna de Terminos		Humid	Coastal lagoon	Riverine				Ag
1072	1072_61					Gulf of Mexico	Campeche	Laguna de Terminos		Humid	Coastal lagoon	Riverine				Rm
1073	1073_62	20.919	-90.338	20.919	-90.338	Yucatan Peninsula	Yucatan	Celestun	zona interna	Arid	Karstic	Fringe	Cuadrada	0.06	2	Lr					9					16	6.48	33
1074	1074_62	20.854	-90.378	20.854	-90.378	Yucatan Peninsula	Yucatan	Celestun	Zona intermedia (media)	Arid	Karstic	Fringe	Cuadrada	0.06	2	Rm					20					8	5.41	23
1075	1075_62	20.772	-90.406	20.772	-90.406	Yucatan Peninsula	Yucatan	Celestun	zona marina (Boca)	Arid	Karstic	Fringe	Cuadrada	0.02	2	Ag					35					6	5.53	24
1076	1076_63	18.49	-88.317	18.49	-88.317	Yucatan Peninsula	Quintana Roo	Chetumal	Rio Hondo	Sub-humid	Estuarine-river	Riverine				Mix					2.4	3.8	1
1077	1077_63	18.735	-88.175	18.5664	-88.2216	Yucatan Peninsula	Quintana Roo	Chetumal	Tamalcab	Sub-humid	Estuarine-river	Basin				Mix					27.6	40.2	15
1078	1078_64	18.789	-91.475	18.789	-91.475	Gulf of Mexico	Campeche	Laguna de Terminos	1	Sub-humid	Coastal lagoon	Basin	Cuadrada	0.01	6	Ag					64.4	80	49			6.32	20.51	29.46	1856	197.172	365952	365.952	164.678	164.678	604.369				164.678	604.369
1079	1079_64	18.7988	-91.4691	18.7988	-91.4691	Gulf of Mexico	Campeche	Laguna de Terminos	2	Sub-humid	Coastal lagoon	Fringe	Cuadrada	0.01	6	Ag					52.28	98	0.4			5.85	19.31	26.1	2220	170.61	378755	378.755	170.44	170.44	625.514				170.44	625.514
1080	1080_64	18.8055	-91.4617	18.8055	-91.4617	Gulf of Mexico	Campeche	Laguna de Terminos	3	Sub-humid	Coastal lagoon	Fringe	Cuadrada	0.01	6	Ag					76.75	87	66			5.54	19.6	26.9	2050	176.825	362490	362.49	163.121	163.121	598.653				163.121	598.653
1081	1081_64	18.7682	-91.2576	18.7682	-91.2576	Gulf of Mexico	Campeche	Laguna de Terminos	4	Sub-humid	Coastal lagoon	Fringe	Cuadrada	0.01	6	Ag					76	90	66			3.72	19.12	25.58	2549	166.609	424687	424.687	191.109	191.109	701.37				191.109	701.37
1082	1082_64	18.8488	-91.4031	18.8488	-91.4031	Gulf of Mexico	Campeche	Laguna de Terminos	5	Sub-humid	Coastal lagoon	Fringe	Cuadrada	0.01	6	Ag					85	89	81			2.7	15.24	16.25	1875	96.6701	181256	181.256	81.5654	81.5654	299.345				81.5654	299.345
1083	1083_64	18.8578	-91.3855	18.8578	-91.3855	Gulf of Mexico	Campeche	Laguna de Terminos	6	Sub-humid	Coastal lagoon	Fringe	Cuadrada	0.01	6	Ag					49.1					4.9	26.48	49.1	1100	364.025	400427	400.427	180.192	180.192	661.306				180.192	661.306
1084	1084_64	18.917	-91.317	18.917	-91.317	Gulf of Mexico	Campeche	Laguna de Terminos	7	Sub-humid	Coastal lagoon	Fringe	Cuadrada	0.01	6	Lr					66.33	79	45			9.16	23.99	40.3	1850	288.371	533486	533.486	240.069	240.069	881.052				240.069	881.052
1085	1085_64	18.927	-91.2897	18.927	-91.2897	Gulf of Mexico	Campeche	Laguna de Terminos	8	Sub-humid	Coastal lagoon	Riverine	Rectangular	0.01	6	Rm					73	89	50			3.96	22.96	36.9	1189	443.011	526741	526.741	237.033	237.033	869.912				237.033	869.912
1086	1086_64	18.8461	-91.36	18.8461	-91.36	Gulf of Mexico	Campeche	Laguna de Terminos	9	Sub-humid	Coastal lagoon	Fringe	Cuadrada	0.01	6	Mix										4.8	20.2	28.55	2725	317.542	865303	865.303	389.386	389.386	1429.05				389.386	1429.05
1087	1087_64	18.8076	-91.3907	18.8076	-91.3907	Gulf of Mexico	Campeche	Laguna de Terminos	10	Sub-humid	Coastal lagoon	Fringe	Cuadrada	0.01	6	Ag					80.2	91	62			4.94	19	25.26	3640	164.111	597363	597.363	268.813	268.813	986.544				268.813	986.544
1088	1088_64	18.7824	-91.3605	18.7824	-91.3605	Gulf of Mexico	Campeche	Laguna de Terminos	11	Sub-humid	Coastal lagoon	Fringe	Cuadrada	0.01	6	Mix					77.2	97	36			5.46	20.15	28.42	3576	139.739	499706	499.706	224.868	224.868	825.265				224.868	825.265
1089	1089_64	18.7762	-91.3294	18.7762	-91.3294	Gulf of Mexico	Campeche	Laguna de Terminos	12	Humid	Coastal lagoon	Fringe	Cuadrada	0.01	6	Ag					83.75	99	62			4.42	18.36	23.6	3725	151.155	563052	563.052	253.374	253.374	929.881				253.374	929.881
1090	1090_64	18.7936	-91.3022	18.7936	-91.3022	Gulf of Mexico	Campeche	Laguna de Terminos	13	Humid	Coastal lagoon	Fringe	Cuadrada	0.01	6	Mix					50.87	71	47			7.62	20.45	29.28	1545	327.862	506546	506.546	227.946	227.946	836.561				227.946	836.561
1091	1091_64	18.775	-91.255	18.775	-91.255	Gulf of Mexico	Campeche	Laguna de Terminos	14	Humid	Coastal lagoon	Fringe	Cuadrada	0.01	6	Mix					67.25	75	62			6.3	21.4	32.07	2977	155.083	461681	461.681	207.757	207.757	762.467				207.757	762.467
1092	1092_64	18.725	-91.231	18.725	-91.231	Gulf of Mexico	Campeche	Laguna de Terminos	15	Humid	Coastal lagoon	Fringe	Cuadrada	0.01	6	Ag					73.25	94	48			5.9	19.5	26.62	3425	174.667	598235	598.235	269.206	269.206	987.985				269.206	987.985
1093	1093_64	18.689	-91.241	18.689	-91.241	Gulf of Mexico	Campeche	Laguna de Terminos	16	Humid	Coastal lagoon	Fringe	Cuadrada	0.01	6	Ag					80	85	75			5.02	15.54	16.9	5166	101.3	523317	523.317	235.493	235.493	864.258				235.493	864.258
1094	1094_64	18.667	-91.271	18.667	-91.271	Gulf of Mexico	Campeche	Laguna de Terminos	17	Humid	Coastal lagoon	Fringe	Cuadrada	0.01	6	Mix					50					4.45	20.21	28.6	4075	140.46	572374	572.374	257.568	257.568	945.276				257.568	945.276
1095	1095_64	18.639	-91.254	18.639	-91.254	Gulf of Mexico	Campeche	Laguna de Terminos	18	Humid	Estuarine-river	Riverine	Rectangular	0.01	6	Mix					40	50	30			6.85	21.85	33.42	2212	389.459	861483	861.483	387.668	387.668	1422.74				387.668	1422.74
1098	1098_64	18.572	-91.302	18.572	-91.302	Gulf of Mexico	Campeche	Laguna de Terminos	21	Humid	Estuarine-river	Riverine	Rectangular	0.01	6	Ag					51					7.95	22.35	38.95	1775	242.323	430123	430.123	193.555	193.555	710.348				193.555	710.348
1099	1099_64	18.5201	-91.427	18.5201	-91.427	Gulf of Mexico	Campeche	Laguna de Terminos	24	Humid	Coastal lagoon	Basin	Cuadrada	0.01	6	Ag										2.7	2.57	5.2	1267	1.34886	1709.01	1.70901	0.769054	0.769054	2.82243				0.769054	2.82243
1100	1100_64	18.6654	-91.717	18.6654	-91.717	Gulf of Mexico	Campeche	Laguna de Terminos	34	Sub-humid	Coastal lagoon	Fringe	Cuadrada	0.01	6	Rm					53.8	70	40			4.3	19.29	26.04	2246	281.677	632647	632.647	284.691	284.691	1044.82				284.691	1044.82
1102	1102_64	18.6482	-91.6785	18.6482	-91.6785	Gulf of Mexico	Campeche	Laguna de Terminos	36	Sub-humid	Coastal lagoon	Fringe	Cuadrada	0.01	6	Mix					71.5	89	54			3.6	19.64	27	2730	295.159	805784	805.784	362.603	362.603	1330.75				362.603	1330.75
1103	1103_64	18.6907	-91.6774	18.6907	-91.6774	Gulf of Mexico	Campeche	Laguna de Terminos	37	Sub-humid	Coastal lagoon	Fringe	Cuadrada	0.01	6	Rm					53.5	70	42			3.97	17.41	21.22	4637	108.503	503126	503.126	226.407	226.407	830.913				226.407	830.913
1104	1104_64	18.6985	-91.663	18.6985	-91.663	Gulf of Mexico	Campeche	Laguna de Terminos	38	Sub-humid	Coastal lagoon	Fringe	Cuadrada	0.01	6	Rm					67.75	85	45			3.5	18.66	24.37	3264	258.38	843351	843.351	379.508	379.508	1392.79				379.508	1392.79
1105	1105_64	18.714	-91.61	18.714	-91.61	Gulf of Mexico	Campeche	Laguna de Terminos	39	Sub-humid	Coastal lagoon	Fringe	Cuadrada	0.01	6	Mix					62.3	80	47			5.4	19.57	26.8	2129	292.432	622587	622.587	280.164	280.164	1028.2				280.164	1028.2
1108	1108_64	18.733	-91.575	18.733	-91.575	Gulf of Mexico	Campeche	Laguna de Terminos	42	Sub-humid	Coastal lagoon	Riverine	Rectangular	0.01	6	Ag					78	99	48			3.7	19.63	26.97	5175	177.475	918432	918.432	413.294	413.294	1516.79				413.294	1516.79
1111	1111_65	18.6153	-91.9431	18.6153	-91.9431	Gulf of Mexico	Campeche	Laguna de Terminos	Puerto Rico	Humid	Coastal lagoon	Fringe	Rectangular	0.0048	1	Mix																													0-30				11.3
1112	1112_65					Gulf of Mexico	Campeche	Laguna de Terminos	Puerto Rico	Humid	Coastal lagoon	Fringe				Mix																													0-60				9.83
1113	1113_65					Gulf of Mexico	Campeche	Laguna de Terminos	Puerto Rico	Humid	Coastal lagoon	Fringe				Mix																													0-30				10.1
1114	1114_65					Gulf of Mexico	Campeche	Laguna de Terminos	Puerto Rico	Humid	Coastal lagoon	Fringe				Mix																													0-60				10
1115	1115_65					Gulf of Mexico	Campeche	Laguna de Terminos	Puerto Rico	Humid	Coastal lagoon	Fringe				Mix																													0-30				0.9
1116	1116_65					Gulf of Mexico	Campeche	Laguna de Terminos	Puerto Rico	Humid	Coastal lagoon	Fringe				Mix																													0-60				6.7
1117	1117_65	18.6172	-91.9722	18.6172	-91.9722	Gulf of Mexico	Campeche	Laguna de Terminos	Xicalango	Humid	Coastal lagoon	Fringe	Rectangular	0.0048	1	Mix																													0-30				3.4
1118	1118_65					Gulf of Mexico	Campeche	Laguna de Terminos	Xicalango	Humid	Coastal lagoon	Fringe																																	0-60				3
1119	1119_65					Gulf of Mexico	Campeche	Laguna de Terminos	Xicalango	Humid	Coastal lagoon	Fringe																																	0-30				2
1120	1120_65					Gulf of Mexico	Campeche	Laguna de Terminos	Xicalango	Humid	Coastal lagoon	Fringe																																	0-60				1.5
1121	1121_65					Gulf of Mexico	Campeche	Laguna de Terminos	Xicalango	Humid	Coastal lagoon	Fringe																																	0-30				2.8
1122	1122_65					Gulf of Mexico	Campeche	Laguna de Terminos	Xicalango	Humid	Coastal lagoon	Fringe																																	0-60				2.13
1123	1123_65	18.642	-91.955	18.642	-91.955	Gulf of Mexico	Campeche	Laguna de Terminos	NUevo Campechito	Humid	Coastal lagoon	Basin	Rectangular	0.0048	1	Mix																													0-30				2.7
1124	1124_65					Gulf of Mexico	Campeche	Laguna de Terminos	NUevo Campechito	Humid	Coastal lagoon	Basin																																	0-60				2.6
1125	1125_65					Gulf of Mexico	Campeche	Laguna de Terminos	NUevo Campechito	Humid	Coastal lagoon	Basin																																	0-30				4.4
1126	1126_65					Gulf of Mexico	Campeche	Laguna de Terminos	NUevo Campechito	Humid	Coastal lagoon	Basin																																	0-60				2.5
1127	1127_65					Gulf of Mexico	Campeche	Laguna de Terminos	NUevo Campechito	Humid	Coastal lagoon	Basin																																	0-30				2.23
1128	1128_65					Gulf of Mexico	Campeche	Laguna de Terminos	NUevo Campechito	Humid	Coastal lagoon	Basin																																	0-60				2.4
1129	1129_65	18.6508	-91.763	18.6508	-91.763	Gulf of Mexico	Campeche	Laguna de Terminos	Estero Pargo	Sub-humid	Coastal lagoon	Basin	Rectangular	0.0048	1	Mix																													0-30				1.35
1130	1130_65					Gulf of Mexico	Campeche	Laguna de Terminos	Estero Pargo	Sub-humid	Coastal lagoon	Basin																																	0-60				12.6
1131	1131_65					Gulf of Mexico	Campeche	Laguna de Terminos	Estero Pargo	Sub-humid	Coastal lagoon	Basin																																	0-30				10.5
1132	1132_65					Gulf of Mexico	Campeche	Laguna de Terminos	Estero Pargo	Sub-humid	Coastal lagoon	Basin																																	0-60				10
1133	1133_65					Gulf of Mexico	Campeche	Laguna de Terminos	Estero Pargo	Sub-humid	Coastal lagoon	Basin																																	0-30				11.6
1134	1134_65					Gulf of Mexico	Campeche	Laguna de Terminos	Estero Pargo	Sub-humid	Coastal lagoon	Basin																																	0-60				8.6
1135	1135_65	18.715	-91.661	18.715	-91.661	Gulf of Mexico	Campeche	Laguna de Terminos	Bahamitas	Sub-humid	Coastal lagoon	Basin	Rectangular	0.0048	1	Mix																													0-30				12.5
1136	1136_65					Gulf of Mexico	Campeche	Laguna de Terminos	Bahamitas	Sub-humid	Coastal lagoon	Basin																																	0-60				12.6
1137	1137_65					Gulf of Mexico	Campeche	Laguna de Terminos	Bahamitas	Sub-humid	Coastal lagoon	Basin																																	0-30				9.6
1138	1138_65					Gulf of Mexico	Campeche	Laguna de Terminos	Bahamitas	Sub-humid	Coastal lagoon	Fringe																																	0-60				10.6
1139	1139_65					Gulf of Mexico	Campeche	Laguna de Terminos	Bahamitas	Sub-humid	Coastal lagoon	Fringe																																	0-30				9.3
1140	1140_65					Gulf of Mexico	Campeche	Laguna de Terminos	Bahamitas	Sub-humid	Coastal lagoon	Fringe																																	0-60				9.6
1141	1141_65	18.606	-91.896	18.606	-91.896	Gulf of Mexico	Campeche	Laguna de Terminos	Puerto Rico 2	Humid	Coastal lagoon	Fringe	Rectangular	0.0048	1	Mix																													0-30				13.2
1142	1142_65					Gulf of Mexico	Campeche	Laguna de Terminos	Puerto Rico 2	Humid	Coastal lagoon	Fringe																																	0-60				8.5
1143	1143_65					Gulf of Mexico	Campeche	Laguna de Terminos	Puerto Rico 2	Humid	Coastal lagoon	Fringe																																	0-30				13.3
1144	1144_65					Gulf of Mexico	Campeche	Laguna de Terminos	Puerto Rico 2	Humid	Coastal lagoon	Fringe																																	0-60				8.3
1145	1145_65					Gulf of Mexico	Campeche	Laguna de Terminos	Puerto Rico 2	Humid	Coastal lagoon	Fringe																																	0-30				9.5
1146	1146_65					Gulf of Mexico	Campeche	Laguna de Terminos	Puerto Rico 2	Humid	Coastal lagoon	Fringe																																	0-60				7.6
1147	1147_66	18.5573	-92.1402	18.5573	-92.1402	Gulf of Mexico	Campeche	Laguna de Terminos	Pom	Humid	Coastal lagoon	Riverine			10	Ag					3	10				11.3	19	67.34	2200	164.111	361043	361.043	162.47	162.47	596.263				162.47	596.263
1148	1148_66	18.571	-92.106	18.571	-92.106	Gulf of Mexico	Campeche	Laguna de Terminos	Atasta	Humid	Coastal lagoon	Riverine			10	Rm					7	12	2			12.5	23.5	79.3	1650	470.614	776512	776.512	349.431	349.431	1282.41				349.431	1282.41
1149	1149_66	18.594	-91.977	18.594	-91.977	Gulf of Mexico	Campeche	Laguna de Terminos	Lag. Carlos	Humid	Coastal lagoon	Riverine			10	Ag					11	21	2			4.6	10.3	31.81	5000	37.7518	188759	188.759	84.9415	84.9415	311.735				84.9415	311.735
1150	1150_66	18.611	-91.9261	18.611	-91.9261	Gulf of Mexico	Campeche	Laguna de Terminos	Puerto Rico	Humid	Coastal lagoon	Fringe			10	Mix					14	24	3			7.4	10.9	32.15	3100	63.8553	197951	197.951	89.0781	89.0781	326.917				89.0781	326.917
1151	1151_66					Gulf of Mexico	Campeche	Laguna de Terminos		Humid	Coastal lagoon	Fringe				Ag
1152	1152_66					Gulf of Mexico	Campeche	Laguna de Terminos		Humid	Coastal lagoon	Fringe				Lr
[truncated: 22 more columns]

## Sheet: Metadata
	FIELD DESCRIPTION
ID	Unique identificator (ID)
ID_1	Identificator associated to reference
LAT_OR	Latitud in decimla degrees - this coordinates were originally captured
LOC_OR	Longitud in decimla degrees - this coordinates were originally captured
LAT_R	Latitud in decimal degrees - this coordinates were obtained from the articles
LONG_R	Longitud in decimal degrees - this coordinates were obtained from the articles
REGION	Region defined by CONABIO
STATE	Name of town
TOWN	Name of the sampling site
SIT_SAMPLE	Identificator or name designed by the autor for sampling site
CLIME	Type of clime per site based on CONABIO´s clasification (Very arid, Arid- Semiarid, Humid, Sub-humid)
T_GEOM	Geomorphological type of the site. Present values: *Coastal lagoon: relatively shallow water areas that have been partial or totally closed by the sea due to barriers deposition, usually of sands or pebbles, above high tide level by swell action. (Bird,2008) *Karstic: Limestone-Karstic of high permeability, do not allow runoff at surface level. *Estuarine-River: estuaries are dynamic ecosystems w…
T_ECOL	Ecological type of mangrove: Fringe: located along coastal line, channels, rivers and coastal lagoons; exposed to daily effect of tides. Basin: occur in topographic depressions behind the riverine and fringe mangroves, only flooded in very high tides, the movement of water is slow. Peten: inland mangrove areas located in higher areas, in Yucatan peninsula. Always found around a waterhole. Riverin…
SHAPE_PAR	Feature of plot where trees was measured to determine forestry stucture and carbon stocks. Data directly taken from the studies.
AREA_PAR	Relative area in hectareas (ha) of total sample plot. Example: if the size of the plot is 10 m x 10 m (100 m2), the plot area is 0.01 ha
N_SAMPLE	Number of plots measured per sample units (site, town, depending of the study)
TEMP_MIN	Minimun temperature in °C reported by the author
TEMP_MAX	Maximun temperature in °C reported by the author
PRECIP	Anual precipitation (mm) reported by the author
SAL_AVERA	Mean interstitial salinity (reported by the author)
SAL_MAX	Minimun interstitial salinity (reported by the author)
SAL_MIN	Maximun interstitial salinity(reported by the author)
PH	Mean Ph reported by the author
REDOX	Potential Redox of interstitial water reported by the autor. Redox definition: Fiscal-chemical parameter that indicates oxygen content in the water. In mangroves, redox gradients exert influence on fate and transformations of organic matter.
HEIGHT	Height of trees in meters (m) reported by the author
DBH	Diameter at breast high in cm reported by the author
A_BASAL	Basal area reported by the autor in m2/ha; in some cases we calculated using DBH and plot size reported by the author. The used formula was: AB=π/4*(DBH)^2 (Corella-Justavino et al. 2004)
DENSITY	Density reported by the author in individuals/ha
B_TREE	In some cases bimass was reported, when the biomass wasn´t reported it was calculated using allometric equations by specie. For specie ecuations: Rm 0.772 *(DAP)^1.73 (Howard, et al., 2014); Ag 0.403*(DAP)^1.934 (Howard, et al., 2014); Lr 0.362*(DAP)^1.93 (Howard, et al., 2014); Ce 0.168*(DAP)^2.47 (Howard, et al., 2014). Ecuations used by specie for humids and sub-humids climes, also we used thi…
BXD_HA	Biomass obtained as result of multiplying the biomass of each tree by the density of individuals in kg / ha
B_HA	Biomass extrapolated in Megagramos (Mg) per hectarea (ha)
B_ABOVE	Carbon of aboveground biomass obtained by multiplying biomass and+B51 conversion factor to carbon: 0.45 (Howard, et al., 2014) in Mg of Corg/ha
C_ABOVE	Sum of the biomass Corg obtained for each specie in the site. Units Mg of Corg/ha
Ceq_ABOVE	Equivalent carbon dioxide value (CO2e) obtained of multiply C_AEREO by the factor 3.67 (Howard et al., 2014)
B_DEAD	Dead biomass reported by author in Mg/ha
C_DEAD	Organic carbon of dead biomass results of dead biomass multiplying with carbon conversion factor 0.45 (Howard, et al., 2014) in Mg of Corg / ha
Ceq_DEAD	Equivalent carbon dioxide value (CO2e) as results by multiply C_MUERTA with the factor 3.67 (Howard et al., 2014)
CT_ABOVE	Organic carbon of aboveground biomass as results by sum "C_AEREA" biomass and "C_ MUERTA" biomass in Mg/ha
CTeq_ABOVE	Equivalent carbon dioxide value (CO2e) as results of multiply "CT_AER" by conversion factor 3.67 (Howart et al., 2014)
MO	Organic matter percent in sediments reported by author
ROOT	Roots biomass reported by the author in Mg/ha
C_ROOT	Carbon root biomass obtained by multiplying root biomass with the carbon conversion factor 0.45 (Howard et al., 2014) in Mg of Corg /ha
Ceq_ROOT	Equivalent carbon dioxide value (CO2e) as results of multiply "C_RAIZ" by the factor 3.67 (Howard et al., 2014)
FRA_SED	Sediment fraction reported by author in cm
FR_SE_RA	Standarized sediment fraction in intervals (0-30 cm, 30-50 cm, 50-100 cm, >100 cm)
SED_1M	Sediment fraction up 100 cm (Information of Corg in sediments is reported in diferents depths from 30 cm -3000 cm, therefore we only use Corg values reported to 0- 100 cm, as present by the author). We don´t standarize data
DA_SED	Bulk density of sediments reported by the author in gr/m3
C_SEDX	Corg percentage reported by the author and obtained using organic matter values of sediment
C_SED_FRA	Corg of sediments by fractions in Mg/ha
C_SED	Sum of fractions C_SED_FRA in Mg of Corg/ha
Ceq_SED	Equivalent carbon dioxide value (CO2e) as result of multiply C_SED by the factor 3.67 (Howard et al., 2014)
C_SED_MI	Minimun C_SED in sediment by fractions in Mg/ha
C_SED_MA	Maximun C_SED in sediemnt by fractions in Mg/ha
CT_SEDX	Total carbon percentage in sediments, reported by some authors, in this case the carbon is reported as percent value of carbon (% CT)
CT_OR_IN	Total carbon = inorganic carbon + organic carbon reported in the studies (Mg/ha)
C_SUB	Corg total subterraneo, resultado de sumar los valores obtenidos para (C_ RAIZ + C_SED) reportado en Mg/ha
Ceq_SUB	Equivalent carbon dioxide value (CO2e) as result of multiply C_SUB by the factor 3.67 (Howard et al., 2014)
C_TOT	Total Corg calculated using the sum of CT_ AER + C_SUB in Mg/ha
Ceq_TOT	Equivalent carbon dioxide value (CO2e) as result of multiply C_TOT by conversion factor 3.67 (Howard et al., 2014)
LEAF_AVERA	Mean litterfall reported by authors in units g/m2/año
LEAF_MAX	Maximun litterfall reported by authors in units g/m2/año
LEAF_MIN	Minimun litterfall reported by authors in units g/m2/año
C_LEAF	Organic carbon obtained of multiply HOJ_PRO biomass by the convertion factor to CO 0.45 (Howard et al., 2014) units Mg/ha/año
K_DESC	Decomposition = the decay constant (k) reported by authors
T50_DESC	Decomposition value or T50 (time in which 50% of the initial mass is loss)
YR_REF	Year of reference
YR_DATA	Year of samplig data
ID_REF	Number of reference
REF	Complet reference of publication
REF_APA	Reference in APA format
NOTAS	Notes
